# Supplementary material for: 4,4′-Dichloro-2,2′-[(3aR,7aR/3aS,7aS)-2,3,3a,4,5,6,7,7a-octa­hydro-1H-1,3-benzimidazole-1,3-di­yl)bis­(methyl­ene)]diphenol
Source: Acta Crystallogr Sect E Struct Rep Online. 2010 Sep 30;66(Pt 10):o2643. doi: 10.1107/S160053681003792X (PMC2983180; doi:10.1107/S160053681003792X)
Supplement: Supplementary file 1 [file e-66-o2643-sup1.cif]

##############################################################################
###                                                                        ###
###        Electronic paper (Acta Crystallographica Section E)             ###
###                                                                        ###
##############################################################################
#                                                                            #
# This CIF contains the data in a paper accepted for publication in Acta     #
# Crystallographica Section E. It conforms to the requirements of Notes      #
# for Authors for Section E, and has been peer reviewed under the auspices   #
# of the IUCr Commission on Journals.                                        #
#                                                                            #
# Full details of the Crystallographic Information File format               #
# are given in the paper "The Crystallographic Information File (CIF):       #
# a New Standard Archive File for Crystallography" by S. R. Hall, F. H.      #
# Allen and I. D. Brown [Acta Cryst. (1991), A47, 655-685].                  #
#                                                                            #
# The current version of the core CIF dictionary is obtainable from          #
# ftp://ftp.iucr.org/pub/cif_core.dic. The current version number is 2.4.    #
#                                                                            #
# Software is freely available for graphical display of the structure(s) in  #
# this CIF.  For information consult the CIF home page http://www.iucr.org/  #
# cif/home.html                                                              #
#                                                                            #
# This file may be used for bona fide research purposes within the           #
# scientific community so long as proper attribution is given to the journal # 
# article from which it was obtained.                                        #
#                                                                            #
##############################################################################
                                             
data_global
_audit_creation_method     'Jana2006 Version : 08/12/2009'
_journal_date_recd_electronic     2010-08-20
_journal_date_accepted     2010-09-22
_journal_name_full     'Acta Crystallographica, Section E'
_journal_year     2010
_journal_volume     66
_journal_issue     10
_journal_page_first     o2643
_journal_page_last     o2643
_journal_paper_category     QO
_journal_coeditor_code     BT5333
_publ_contact_author_name     'Augusto, Rivera'
_publ_contact_author_address
;
Cra. 30 No. 45-03, Bogot\'a, Colombia
;
_publ_contact_author_email     'ariverau@unal.edu.co'
_publ_contact_author_fax     '(57-1)-3165220'
_publ_contact_author_phone     '(57-1)-3165000'
_publ_section_title
;\
4,4'-Dichloro-2,2'-[(3a<i>R</i>,7a<i>R</i>/3a<i>S</i>,7a<i>S</i>)-2,3,3a,4,5,6,\
7,7a-octahydro-1<i>H</i>-1,3-benzimidazole-1,3-diyl)bis(methylene)]diphenol
;
loop_
    _publ_author_name
    _publ_author_footnote
    _publ_author_address
    'Rivera, Augusto' .
;
Departamento de Qu\'imica, Universidad Nacional de Colombia
Bogot\'a
AA 14490
Colombia
;
    'Quiroga, Diego' .
;
Departamento de Qu\'imica, Universidad Nacional de Colombia
Bogot\'a
AA 14490
Colombia
;
    'R\'ios-Motta, Jaime' .
;
Departamento de Qu\'imica, Universidad Nacional de Colombia
Bogot\'a
AA 14490
Colombia
;
    'Du\<sek, Michal' .
;
Institute of Physics
Na Slovance 2
182 21 Praha 8
Czech Republic
;
    'Fejfarov\'a, Karla' .
;
Institute of Physics
Na Slovance 2
182 21 Praha 8
Czech Republic
;
data_I
_chemical_name_systematic
;
4,4'-Dichloro-2,2'-[(3a<i>R</i>,7a<i>R</i>/3a<i>S</i>,7a<i>S</i>)-
2,3,3a,4,5,6,7,7a-octahydro-1<i>H</i>-1,3-benzimidazole-1,3-
diyl)bis(methylene)]diphenol
;
_chemical_name_common     ?
_chemical_formula_moiety     'C21 H24 Cl2 N2 O2'
_chemical_formula_sum     'C21 H24 Cl2 N2 O2'
_chemical_formula_structural     ?
_chemical_formula_analytical     ?
_chemical_formula_iupac     'C21 H24 Cl2 N2 O2'
_chemical_formula_weight     407.3
_chemical_melting_point     ?
_symmetry_cell_setting     orthorhombic
_symmetry_space_group_name_H-M     'P 21 21 2'
_symmetry_space_group_name_Hall     'P 2 2ab'
loop_
    _symmetry_equiv_pos_site_id
    _symmetry_equiv_pos_as_xyz
    1 x,y,z
    2 -x,-y,z
    3 -x+1/2,y+1/2,-z
    4 x+1/2,-y+1/2,-z
_cell_length_a     5.9529(2)
_cell_length_b     18.3846(5)
_cell_length_c     8.9704(3)
_cell_angle_alpha     90
_cell_angle_beta     90
_cell_angle_gamma     90
_cell_volume     981.74(5)
_cell_formula_units_Z     2
_cell_measurement_reflns_used     10371
_cell_measurement_theta_min     4.8077
_cell_measurement_theta_max     62.4231
_cell_measurement_temperature     120
_cell_special_details     ?
_exptl_crystal_description     'irregular shape'
_exptl_crystal_colour     colorless
_exptl_crystal_size_max     0.3595
_exptl_crystal_size_mid     0.2101
_exptl_crystal_size_min     0.1145
_exptl_crystal_density_diffrn     1.3775
_exptl_crystal_density_meas     ?
_exptl_crystal_density_method     'not measured'
_exptl_crystal_F_000     428
_exptl_absorpt_coefficient_mu     3.107
_exptl_absorpt_correction_type     analytical
_exptl_absorpt_process_details
;
[CrysAlis Pro (Oxford Diffraction, 2009), based on expressions derived
by
Clark & Reid (1995)]
;
_exptl_absorpt_correction_T_min     0.518
_exptl_absorpt_correction_T_max     0.773
_exptl_special_details
;
CrysAlisPro, Oxford Diffraction Ltd.,
Version 1.171.33.51 (release 27-10-2009 CrysAlis171 .NET)
Analytical numeric absorption correction using a multifaceted crystal
model based on expressions derived by Clark & Reid (1995)
Physical Measurements
The melting point was determined with an Electrothermal apparatus, and it has
not been corrected. IR spectrum was recorded as KBr pellets at 292 K on a
Perkin-Elmer Paragon FT-IR instrument. NMR spectra were performed in CDCl~3~ at
room temperature on a Bruker AMX 400 Advance spectrometer.
;
_diffrn_ambient_temperature     120
_diffrn_radiation_type     'Cu K\a'
_diffrn_radiation_wavelength     1.54184
_diffrn_radiation_source     'X-ray tube'
_diffrn_radiation_monochromator     'mirror'
_diffrn_measurement_device_type
;
Oxford Diffraction Xcalibur diffractometer with an Atlas
(Gemini ultra Cu) detector
;
_diffrn_measurement_device     'four-cycle diffractometer'
_diffrn_measurement_method     'Rotation method data acquisition using \w'
_diffrn_detector_area_resol_mean     10.3784
_diffrn_reflns_number     12720
_diffrn_reflns_av_R_equivalents     0.0266
_diffrn_reflns_av_sigmaI/netI     0.008
_diffrn_reflns_theta_min     4.81
_diffrn_reflns_theta_max     62.49
_diffrn_reflns_theta_full     62.49
_diffrn_measured_fraction_theta_max     0.99
_diffrn_measured_fraction_theta_full     0.99
_diffrn_reflns_limit_h_min     -6
_diffrn_reflns_limit_h_max     6
_diffrn_reflns_limit_k_min     -21
_diffrn_reflns_limit_k_max     20
_diffrn_reflns_limit_l_min     -10
_diffrn_reflns_limit_l_max     10
_diffrn_reflns_reduction_process
;
Integration of the CCD images was done by program Crysalis RED
(Oxford diffraction, 2008). The same program was used for indexing of the
crystal shape and absorption correction.
;
loop_
    _refln_index_h
    _refln_index_k
    _refln_index_l
    2 0 0
    4 0 0
    6 0 0
    1 1 0
    2 1 0
    3 1 0
    4 1 0
    5 1 0
    6 1 0
    0 2 0
    1 2 0
    2 2 0
    3 2 0
    4 2 0
    5 2 0
    6 2 0
    1 3 0
    2 3 0
    3 3 0
    4 3 0
    5 3 0
    6 3 0
    0 4 0
    1 4 0
    2 4 0
    3 4 0
    4 4 0
    5 4 0
    6 4 0
    1 5 0
    2 5 0
    3 5 0
    4 5 0
    5 5 0
    6 5 0
    0 6 0
    1 6 0
    2 6 0
    3 6 0
    4 6 0
    5 6 0
    6 6 0
    1 7 0
    2 7 0
    3 7 0
    4 7 0
    5 7 0
    6 7 0
    0 8 0
    1 8 0
    2 8 0
    3 8 0
    4 8 0
    5 8 0
    6 8 0
    1 9 0
    2 9 0
    3 9 0
    4 9 0
    5 9 0
    6 9 0
    0 10 0
    1 10 0
    2 10 0
    3 10 0
    4 10 0
    5 10 0
    6 10 0
    1 11 0
    2 11 0
    3 11 0
    4 11 0
    5 11 0
    0 12 0
    1 12 0
    2 12 0
    3 12 0
    4 12 0
    5 12 0
    1 13 0
    2 13 0
    3 13 0
    4 13 0
    5 13 0
    0 14 0
    1 14 0
    2 14 0
    3 14 0
    4 14 0
    5 14 0
    1 15 0
    2 15 0
    3 15 0
    4 15 0
    0 16 0
    1 16 0
    2 16 0
    3 16 0
    4 16 0
    1 17 0
    2 17 0
    3 17 0
    4 17 0
    0 18 0
    1 18 0
    2 18 0
    3 18 0
    1 19 0
    2 19 0
    3 19 0
    0 20 0
    1 20 0
    2 20 0
    0 0 1
    1 0 1
    2 0 1
    3 0 1
    4 0 1
    5 0 1
    6 0 1
    -6 1 1
    -5 1 1
    -4 1 1
    -3 1 1
    -2 1 1
    -1 1 1
    0 1 1
    1 1 1
    2 1 1
    3 1 1
    4 1 1
    5 1 1
    6 1 1
    -6 2 1
    -5 2 1
    -4 2 1
    -3 2 1
    -2 2 1
    -1 2 1
    0 2 1
    1 2 1
    2 2 1
    3 2 1
    4 2 1
    5 2 1
    6 2 1
    -6 3 1
    -5 3 1
    -4 3 1
    -3 3 1
    -2 3 1
    -1 3 1
    0 3 1
    1 3 1
    2 3 1
    3 3 1
    4 3 1
    5 3 1
    6 3 1
    -6 4 1
    -5 4 1
    -4 4 1
    -3 4 1
    -2 4 1
    -1 4 1
    0 4 1
    1 4 1
    2 4 1
    3 4 1
    4 4 1
    5 4 1
    6 4 1
    -6 5 1
    -5 5 1
    -4 5 1
    -3 5 1
    -2 5 1
    -1 5 1
    0 5 1
    1 5 1
    2 5 1
    3 5 1
    4 5 1
    5 5 1
    6 5 1
    -6 6 1
    -5 6 1
    -4 6 1
    -3 6 1
    -2 6 1
    -1 6 1
    0 6 1
    1 6 1
    2 6 1
    3 6 1
    4 6 1
    5 6 1
    6 6 1
    -6 7 1
    -5 7 1
    -4 7 1
    -3 7 1
    -2 7 1
    -1 7 1
    0 7 1
    1 7 1
    2 7 1
    3 7 1
    4 7 1
    5 7 1
    6 7 1
    -6 8 1
    -5 8 1
    -4 8 1
    -3 8 1
    -2 8 1
    -1 8 1
    0 8 1
    1 8 1
    2 8 1
    3 8 1
    4 8 1
    5 8 1
    6 8 1
    -6 9 1
    -5 9 1
    -4 9 1
    -3 9 1
    -2 9 1
    -1 9 1
    0 9 1
    1 9 1
    2 9 1
    3 9 1
    4 9 1
    5 9 1
    6 9 1
    -5 10 1
    -4 10 1
    -3 10 1
    -2 10 1
    -1 10 1
    0 10 1
    1 10 1
    2 10 1
    3 10 1
    4 10 1
    5 10 1
    -5 11 1
    -4 11 1
    -3 11 1
    -2 11 1
    -1 11 1
    0 11 1
    1 11 1
    2 11 1
    3 11 1
    4 11 1
    5 11 1
    -5 12 1
    -4 12 1
    -3 12 1
    -2 12 1
    -1 12 1
    0 12 1
    1 12 1
    2 12 1
    3 12 1
    4 12 1
    5 12 1
    -5 13 1
    -4 13 1
    -3 13 1
    -2 13 1
    -1 13 1
    0 13 1
    1 13 1
    2 13 1
    3 13 1
    4 13 1
    5 13 1
    -5 14 1
    -4 14 1
    -3 14 1
    -2 14 1
    -1 14 1
    0 14 1
    1 14 1
    2 14 1
    3 14 1
    4 14 1
    5 14 1
    -4 15 1
    -3 15 1
    -2 15 1
    -1 15 1
    0 15 1
    1 15 1
    2 15 1
    3 15 1
    4 15 1
    -4 16 1
    -3 16 1
    -2 16 1
    -1 16 1
    0 16 1
    1 16 1
    2 16 1
    3 16 1
    4 16 1
    -3 17 1
    -2 17 1
    -1 17 1
    0 17 1
    1 17 1
    2 17 1
    3 17 1
    4 17 1
    -3 18 1
    -2 18 1
    -1 18 1
    0 18 1
    1 18 1
    2 18 1
    3 18 1
    -2 19 1
    -1 19 1
    0 19 1
    1 19 1
    2 19 1
    -2 20 1
    -1 20 1
    0 20 1
    1 20 1
    2 20 1
    0 21 1
    0 0 2
    1 0 2
    2 0 2
    3 0 2
    4 0 2
    5 0 2
    6 0 2
    -6 1 2
    -5 1 2
    -4 1 2
    -3 1 2
    -2 1 2
    -1 1 2
    0 1 2
    1 1 2
    2 1 2
    3 1 2
    4 1 2
    5 1 2
    6 1 2
    -6 2 2
    -5 2 2
    -4 2 2
    -3 2 2
    -2 2 2
    -1 2 2
    0 2 2
    1 2 2
    2 2 2
    3 2 2
    4 2 2
    5 2 2
    6 2 2
    -6 3 2
    -5 3 2
    -4 3 2
    -3 3 2
    -2 3 2
    -1 3 2
    0 3 2
    1 3 2
    2 3 2
    3 3 2
    4 3 2
    5 3 2
    6 3 2
    -6 4 2
    -5 4 2
    -4 4 2
    -3 4 2
    -2 4 2
    -1 4 2
    0 4 2
    1 4 2
    2 4 2
    3 4 2
    4 4 2
    5 4 2
    6 4 2
    -6 5 2
    -5 5 2
    -4 5 2
    -3 5 2
    -2 5 2
    -1 5 2
    0 5 2
    1 5 2
    2 5 2
    3 5 2
    4 5 2
    5 5 2
    6 5 2
    -6 6 2
    -5 6 2
    -4 6 2
    -3 6 2
    -2 6 2
    -1 6 2
    0 6 2
    1 6 2
    2 6 2
    3 6 2
    4 6 2
    5 6 2
    6 6 2
    -6 7 2
    -5 7 2
    -4 7 2
    -3 7 2
    -2 7 2
    -1 7 2
    0 7 2
    1 7 2
    2 7 2
    3 7 2
    4 7 2
    5 7 2
    6 7 2
    -6 8 2
    -5 8 2
    -4 8 2
    -3 8 2
    -2 8 2
    -1 8 2
    0 8 2
    1 8 2
    2 8 2
    3 8 2
    4 8 2
    5 8 2
    6 8 2
    -6 9 2
    -5 9 2
    -4 9 2
    -3 9 2
    -2 9 2
    -1 9 2
    0 9 2
    1 9 2
    2 9 2
    3 9 2
    4 9 2
    5 9 2
    6 9 2
    -5 10 2
    -4 10 2
    -3 10 2
    -2 10 2
    -1 10 2
    0 10 2
    1 10 2
    2 10 2
    3 10 2
    4 10 2
    5 10 2
    -5 11 2
    -4 11 2
    -3 11 2
    -2 11 2
    -1 11 2
    0 11 2
    1 11 2
    2 11 2
    3 11 2
    4 11 2
    5 11 2
    -5 12 2
    -4 12 2
    -3 12 2
    -2 12 2
    -1 12 2
    0 12 2
    1 12 2
    2 12 2
    3 12 2
    4 12 2
    5 12 2
    -5 13 2
    -4 13 2
    -3 13 2
    -2 13 2
    -1 13 2
    0 13 2
    1 13 2
    2 13 2
    3 13 2
    4 13 2
    5 13 2
    -4 14 2
    -3 14 2
    -2 14 2
    -1 14 2
    0 14 2
    1 14 2
    2 14 2
    3 14 2
    4 14 2
    -4 15 2
    -3 15 2
    -2 15 2
    -1 15 2
    0 15 2
    1 15 2
    2 15 2
    3 15 2
    4 15 2
    -4 16 2
    -3 16 2
    -2 16 2
    -1 16 2
    0 16 2
    1 16 2
    2 16 2
    3 16 2
    4 16 2
    -3 17 2
    -2 17 2
    -1 17 2
    0 17 2
    1 17 2
    2 17 2
    3 17 2
    -3 18 2
    -2 18 2
    -1 18 2
    0 18 2
    1 18 2
    2 18 2
    3 18 2
    -2 19 2
    -1 19 2
    0 19 2
    1 19 2
    2 19 2
    -1 20 2
    0 20 2
    1 20 2
    0 0 3
    1 0 3
    2 0 3
    3 0 3
    4 0 3
    5 0 3
    6 0 3
    -6 1 3
    -5 1 3
    -4 1 3
    -3 1 3
    -2 1 3
    -1 1 3
    0 1 3
    1 1 3
    2 1 3
    3 1 3
    4 1 3
    5 1 3
    6 1 3
    -6 2 3
    -5 2 3
    -4 2 3
    -3 2 3
    -2 2 3
    -1 2 3
    0 2 3
    1 2 3
    2 2 3
    3 2 3
    4 2 3
    5 2 3
    6 2 3
    -6 3 3
    -5 3 3
    -4 3 3
    -3 3 3
    -2 3 3
    -1 3 3
    0 3 3
    1 3 3
    2 3 3
    3 3 3
    4 3 3
    5 3 3
    6 3 3
    -6 4 3
    -5 4 3
    -4 4 3
    -3 4 3
    -2 4 3
    -1 4 3
    0 4 3
    1 4 3
    2 4 3
    3 4 3
    4 4 3
    5 4 3
    6 4 3
    -6 5 3
    -5 5 3
    -4 5 3
    -3 5 3
    -2 5 3
    -1 5 3
    0 5 3
    1 5 3
    2 5 3
    3 5 3
    4 5 3
    5 5 3
    6 5 3
    -6 6 3
    -5 6 3
    -4 6 3
    -3 6 3
    -2 6 3
    -1 6 3
    0 6 3
    1 6 3
    2 6 3
    3 6 3
    4 6 3
    5 6 3
    6 6 3
    -6 7 3
    -5 7 3
    -4 7 3
    -3 7 3
    -2 7 3
    -1 7 3
    0 7 3
    1 7 3
    2 7 3
    3 7 3
    4 7 3
    5 7 3
    6 7 3
    -6 8 3
    -5 8 3
    -4 8 3
    -3 8 3
    -2 8 3
    -1 8 3
    0 8 3
    1 8 3
    2 8 3
    3 8 3
    4 8 3
    5 8 3
    6 8 3
    -5 9 3
    -4 9 3
    -3 9 3
    -2 9 3
    -1 9 3
    0 9 3
    1 9 3
    2 9 3
    3 9 3
    4 9 3
    5 9 3
    -5 10 3
    -4 10 3
    -3 10 3
    -2 10 3
    -1 10 3
    0 10 3
    1 10 3
    2 10 3
    3 10 3
    4 10 3
    5 10 3
    -5 11 3
    -4 11 3
    -3 11 3
    -2 11 3
    -1 11 3
    0 11 3
    1 11 3
    2 11 3
    3 11 3
    4 11 3
    5 11 3
    -5 12 3
    -4 12 3
    -3 12 3
    -2 12 3
    -1 12 3
    0 12 3
    1 12 3
    2 12 3
    3 12 3
    4 12 3
    5 12 3
    -5 13 3
    -4 13 3
    -3 13 3
    -2 13 3
    -1 13 3
    0 13 3
    1 13 3
    2 13 3
    3 13 3
    4 13 3
    5 13 3
    -4 14 3
    -3 14 3
    -2 14 3
    -1 14 3
    0 14 3
    1 14 3
    2 14 3
    3 14 3
    4 14 3
    -4 15 3
    -3 15 3
    -2 15 3
    -1 15 3
    0 15 3
    1 15 3
    2 15 3
    3 15 3
    4 15 3
    -3 16 3
    -2 16 3
    -1 16 3
    0 16 3
    1 16 3
    2 16 3
    3 16 3
    4 16 3
    -3 17 3
    -2 17 3
    -1 17 3
    0 17 3
    1 17 3
    2 17 3
    3 17 3
    -2 18 3
    -1 18 3
    0 18 3
    1 18 3
    2 18 3
    -2 19 3
    -1 19 3
    0 19 3
    1 19 3
    2 19 3
    0 20 3
    1 20 3
    0 0 4
    1 0 4
    2 0 4
    3 0 4
    4 0 4
    5 0 4
    6 0 4
    -6 1 4
    -5 1 4
    -4 1 4
    -3 1 4
    -2 1 4
    -1 1 4
    0 1 4
    1 1 4
    2 1 4
    3 1 4
    4 1 4
    5 1 4
    6 1 4
    -6 2 4
    -5 2 4
    -4 2 4
    -3 2 4
    -2 2 4
    -1 2 4
    0 2 4
    1 2 4
    2 2 4
    3 2 4
    4 2 4
    5 2 4
    6 2 4
    -6 3 4
    -5 3 4
    -4 3 4
    -3 3 4
    -2 3 4
    -1 3 4
    0 3 4
    1 3 4
    2 3 4
    3 3 4
    4 3 4
    5 3 4
    6 3 4
    -6 4 4
    -5 4 4
    -4 4 4
    -3 4 4
    -2 4 4
    -1 4 4
    0 4 4
    1 4 4
    2 4 4
    3 4 4
    4 4 4
    5 4 4
    6 4 4
    -6 5 4
    -5 5 4
    -4 5 4
    -3 5 4
    -2 5 4
    -1 5 4
    0 5 4
    1 5 4
    2 5 4
    3 5 4
    4 5 4
    5 5 4
    6 5 4
    -5 6 4
    -4 6 4
    -3 6 4
    -2 6 4
    -1 6 4
    0 6 4
    1 6 4
    2 6 4
    3 6 4
    4 6 4
    5 6 4
    6 6 4
    -5 7 4
    -4 7 4
    -3 7 4
    -2 7 4
    -1 7 4
    0 7 4
    1 7 4
    2 7 4
    3 7 4
    4 7 4
    5 7 4
    -5 8 4
    -4 8 4
    -3 8 4
    -2 8 4
    -1 8 4
    0 8 4
    1 8 4
    2 8 4
    3 8 4
    4 8 4
    5 8 4
    -5 9 4
    -4 9 4
    -3 9 4
    -2 9 4
    -1 9 4
    0 9 4
    1 9 4
    2 9 4
    3 9 4
    4 9 4
    5 9 4
    -5 10 4
    -4 10 4
    -3 10 4
    -2 10 4
    -1 10 4
    0 10 4
    1 10 4
    2 10 4
    3 10 4
    4 10 4
    5 10 4
    -5 11 4
    -4 11 4
    -3 11 4
    -2 11 4
    -1 11 4
    0 11 4
    1 11 4
    2 11 4
    3 11 4
    4 11 4
    5 11 4
    -4 12 4
    -3 12 4
    -2 12 4
    -1 12 4
    0 12 4
    1 12 4
    2 12 4
    3 12 4
    4 12 4
    -4 13 4
    -3 13 4
    -2 13 4
    -1 13 4
    0 13 4
    1 13 4
    2 13 4
    3 13 4
    4 13 4
    -4 14 4
    -3 14 4
    -2 14 4
    -1 14 4
    0 14 4
    1 14 4
    2 14 4
    3 14 4
    4 14 4
    -4 15 4
    -3 15 4
    -2 15 4
    -1 15 4
    0 15 4
    1 15 4
    2 15 4
    3 15 4
    4 15 4
    -3 16 4
    -2 16 4
    -1 16 4
    0 16 4
    1 16 4
    2 16 4
    3 16 4
    -3 17 4
    -2 17 4
    -1 17 4
    0 17 4
    1 17 4
    2 17 4
    3 17 4
    -2 18 4
    -1 18 4
    0 18 4
    1 18 4
    2 18 4
    -1 19 4
    0 19 4
    1 19 4
    0 0 5
    1 0 5
    2 0 5
    3 0 5
    4 0 5
    5 0 5
    -5 1 5
    -4 1 5
    -3 1 5
    -2 1 5
    -1 1 5
    0 1 5
    1 1 5
    2 1 5
    3 1 5
    4 1 5
    5 1 5
    -5 2 5
    -4 2 5
    -3 2 5
    -2 2 5
    -1 2 5
    0 2 5
    1 2 5
    2 2 5
    3 2 5
    4 2 5
    5 2 5
    -5 3 5
    -4 3 5
    -3 3 5
    -2 3 5
    -1 3 5
    0 3 5
    1 3 5
    2 3 5
    3 3 5
    4 3 5
    5 3 5
    -5 4 5
    -4 4 5
    -3 4 5
    -2 4 5
    -1 4 5
    0 4 5
    1 4 5
    2 4 5
    3 4 5
    4 4 5
    5 4 5
    -5 5 5
    -4 5 5
    -3 5 5
    -2 5 5
    -1 5 5
    0 5 5
    1 5 5
    2 5 5
    3 5 5
    4 5 5
    5 5 5
    -5 6 5
    -4 6 5
    -3 6 5
    -2 6 5
    -1 6 5
    0 6 5
    1 6 5
    2 6 5
    3 6 5
    4 6 5
    5 6 5
    -5 7 5
    -4 7 5
    -3 7 5
    -2 7 5
    -1 7 5
    0 7 5
    1 7 5
    2 7 5
    3 7 5
    4 7 5
    5 7 5
    -5 8 5
    -4 8 5
    -3 8 5
    -2 8 5
    -1 8 5
    0 8 5
    1 8 5
    2 8 5
    3 8 5
    4 8 5
    5 8 5
    -5 9 5
    -4 9 5
    -3 9 5
    -2 9 5
    -1 9 5
    0 9 5
    1 9 5
    2 9 5
    3 9 5
    4 9 5
    5 9 5
    -5 10 5
    -4 10 5
    -3 10 5
    -2 10 5
    -1 10 5
    0 10 5
    1 10 5
    2 10 5
    3 10 5
    4 10 5
    5 10 5
    -4 11 5
    -3 11 5
    -2 11 5
    -1 11 5
    0 11 5
    1 11 5
    2 11 5
    3 11 5
    4 11 5
    -4 12 5
    -3 12 5
    -2 12 5
    -1 12 5
    0 12 5
    1 12 5
    2 12 5
    3 12 5
    4 12 5
    -4 13 5
    -3 13 5
    -2 13 5
    -1 13 5
    0 13 5
    1 13 5
    2 13 5
    3 13 5
    4 13 5
    -3 14 5
    -2 14 5
    -1 14 5
    0 14 5
    1 14 5
    2 14 5
    3 14 5
    -3 15 5
    -2 15 5
    -1 15 5
    0 15 5
    1 15 5
    2 15 5
    3 15 5
    -2 16 5
    -1 16 5
    0 16 5
    1 16 5
    2 16 5
    3 16 5
    -2 17 5
    -1 17 5
    0 17 5
    1 17 5
    2 17 5
    -1 18 5
    0 18 5
    1 18 5
    0 0 6
    1 0 6
    2 0 6
    3 0 6
    4 0 6
    5 0 6
    -5 1 6
    -4 1 6
    -3 1 6
    -2 1 6
    -1 1 6
    0 1 6
    1 1 6
    2 1 6
    3 1 6
    4 1 6
    5 1 6
    -5 2 6
    -4 2 6
    -3 2 6
    -2 2 6
    -1 2 6
    0 2 6
    1 2 6
    2 2 6
    3 2 6
    4 2 6
    5 2 6
    -5 3 6
    -4 3 6
    -3 3 6
    -2 3 6
    -1 3 6
    0 3 6
    1 3 6
    2 3 6
    3 3 6
    4 3 6
    5 3 6
    -5 4 6
    -4 4 6
    -3 4 6
    -2 4 6
    -1 4 6
    0 4 6
    1 4 6
    2 4 6
    3 4 6
    4 4 6
    5 4 6
    -5 5 6
    -4 5 6
    -3 5 6
    -2 5 6
    -1 5 6
    0 5 6
    1 5 6
    2 5 6
    3 5 6
    4 5 6
    5 5 6
    -5 6 6
    -4 6 6
    -3 6 6
    -2 6 6
    -1 6 6
    0 6 6
    1 6 6
    2 6 6
    3 6 6
    4 6 6
    5 6 6
    -5 7 6
    -4 7 6
    -3 7 6
    -2 7 6
    -1 7 6
    0 7 6
    1 7 6
    2 7 6
    3 7 6
    4 7 6
    5 7 6
    -4 8 6
    -3 8 6
    -2 8 6
    -1 8 6
    0 8 6
    1 8 6
    2 8 6
    3 8 6
    4 8 6
    -4 9 6
    -3 9 6
    -2 9 6
    -1 9 6
    0 9 6
    1 9 6
    2 9 6
    3 9 6
    4 9 6
    -4 10 6
    -3 10 6
    -2 10 6
    -1 10 6
    0 10 6
    1 10 6
    2 10 6
    3 10 6
    4 10 6
    -4 11 6
    -3 11 6
    -2 11 6
    -1 11 6
    0 11 6
    1 11 6
    2 11 6
    3 11 6
    4 11 6
    -3 12 6
    -2 12 6
    -1 12 6
    0 12 6
    1 12 6
    2 12 6
    3 12 6
    -3 13 6
    -2 13 6
    -1 13 6
    0 13 6
    1 13 6
    2 13 6
    3 13 6
    -3 14 6
    -2 14 6
    -1 14 6
    0 14 6
    1 14 6
    2 14 6
    3 14 6
    -2 15 6
    -1 15 6
    0 15 6
    1 15 6
    2 15 6
    -2 16 6
    -1 16 6
    0 16 6
    1 16 6
    0 17 6
    0 0 7
    1 0 7
    2 0 7
    3 0 7
    4 0 7
    5 0 7
    -5 1 7
    -4 1 7
    -3 1 7
    -2 1 7
    -1 1 7
    0 1 7
    1 1 7
    2 1 7
    3 1 7
    4 1 7
    5 1 7
    -4 2 7
    -3 2 7
    -2 2 7
    -1 2 7
    0 2 7
    1 2 7
    2 2 7
    3 2 7
    4 2 7
    -4 3 7
    -3 3 7
    -2 3 7
    -1 3 7
    0 3 7
    1 3 7
    2 3 7
    3 3 7
    4 3 7
    -4 4 7
    -3 4 7
    -2 4 7
    -1 4 7
    0 4 7
    1 4 7
    2 4 7
    3 4 7
    4 4 7
    -4 5 7
    -3 5 7
    -2 5 7
    -1 5 7
    0 5 7
    1 5 7
    2 5 7
    3 5 7
    4 5 7
    -4 6 7
    -3 6 7
    -2 6 7
    -1 6 7
    0 6 7
    1 6 7
    2 6 7
    3 6 7
    4 6 7
    -4 7 7
    -3 7 7
    -2 7 7
    -1 7 7
    0 7 7
    1 7 7
    2 7 7
    3 7 7
    4 7 7
    -4 8 7
    -3 8 7
    -2 8 7
    -1 8 7
    0 8 7
    1 8 7
    2 8 7
    3 8 7
    4 8 7
    -4 9 7
    -3 9 7
    -2 9 7
    -1 9 7
    0 9 7
    1 9 7
    2 9 7
    3 9 7
    4 9 7
    -3 10 7
    -2 10 7
    -1 10 7
    0 10 7
    1 10 7
    2 10 7
    3 10 7
    -3 11 7
    -2 11 7
    -1 11 7
    0 11 7
    1 11 7
    2 11 7
    3 11 7
    -3 12 7
    -2 12 7
    -1 12 7
    0 12 7
    1 12 7
    2 12 7
    3 12 7
    -2 13 7
    -1 13 7
    0 13 7
    1 13 7
    2 13 7
    -2 14 7
    -1 14 7
    0 14 7
    1 14 7
    2 14 7
    -1 15 7
    0 15 7
    1 15 7
    0 0 8
    1 0 8
    2 0 8
    3 0 8
    4 0 8
    -4 1 8
    -3 1 8
    -2 1 8
    -1 1 8
    0 1 8
    1 1 8
    2 1 8
    3 1 8
    4 1 8
    -4 2 8
    -3 2 8
    -2 2 8
    -1 2 8
    0 2 8
    1 2 8
    2 2 8
    3 2 8
    4 2 8
    -4 3 8
    -3 3 8
    -2 3 8
    -1 3 8
    0 3 8
    1 3 8
    2 3 8
    3 3 8
    4 3 8
    -4 4 8
    -3 4 8
    -2 4 8
    -1 4 8
    0 4 8
    1 4 8
    2 4 8
    3 4 8
    4 4 8
    -4 5 8
    -3 5 8
    -2 5 8
    -1 5 8
    0 5 8
    1 5 8
    2 5 8
    3 5 8
    4 5 8
    -3 6 8
    -2 6 8
    -1 6 8
    0 6 8
    1 6 8
    2 6 8
    3 6 8
    -3 7 8
    -2 7 8
    -1 7 8
    0 7 8
    1 7 8
    2 7 8
    3 7 8
    -3 8 8
    -2 8 8
    -1 8 8
    0 8 8
    1 8 8
    2 8 8
    3 8 8
    -3 9 8
    -2 9 8
    -1 9 8
    0 9 8
    1 9 8
    2 9 8
    3 9 8
    -2 10 8
    -1 10 8
    0 10 8
    1 10 8
    2 10 8
    -2 11 8
    -1 11 8
    0 11 8
    1 11 8
    2 11 8
    -1 12 8
    0 12 8
    1 12 8
    0 13 8
    1 13 8
    0 0 9
    1 0 9
    2 0 9
    3 0 9
    -3 1 9
    -2 1 9
    -1 1 9
    0 1 9
    1 1 9
    2 1 9
    3 1 9
    -3 2 9
    -2 2 9
    -1 2 9
    0 2 9
    1 2 9
    2 2 9
    3 2 9
    -3 3 9
    -2 3 9
    -1 3 9
    0 3 9
    1 3 9
    2 3 9
    3 3 9
    -3 4 9
    -2 4 9
    -1 4 9
    0 4 9
    1 4 9
    2 4 9
    3 4 9
    -2 5 9
    -1 5 9
    0 5 9
    1 5 9
    2 5 9
    -2 6 9
    -1 6 9
    0 6 9
    1 6 9
    2 6 9
    -2 7 9
    -1 7 9
    0 7 9
    1 7 9
    2 7 9
    -2 8 9
    -1 8 9
    0 8 9
    1 8 9
    2 8 9
    -1 9 9
    0 9 9
    1 9 9
    0 10 9
    0 0 10
    -1 1 10
    0 1 10
    -1 2 10
    0 2 10
    1 2 10
    -1 3 10
    0 3 10
    1 3 10
    -1 4 10
    0 4 10
    0 5 10
_refine_special_details
;
The refinement was carried out against all reflections. The conventional
<i>R</i>-factor is always based on <i>F</i>. The goodness of fit as well as
the weighted <i>R</i>-factor are based on <i>F</i> and <i>F</i>^2^ for
refinement carried out on <i>F</i> and <i>F</i>^2^, respectively. The
threshold expression is used only for calculating <i>R</i>-factors <i>etc</i>.
and it is not relevant to the choice of reflections for refinement.
The program used for refinement, Jana2006, uses the weighting scheme based on
the experimental expectations, see _refine_ls_weighting_details, that does not
force <i>S</i> to be one. Therefore the values of <i>S</i> are usually larger
than the ones from the <i>SHELX</i> program.
;
_reflns_number_total     1566
_reflns_number_gt     1517
_reflns_threshold_expression     'I>3\s(I)'
_refine_ls_structure_factor_coef     Fsqd
_refine_ls_R_factor_all     0.0231
_refine_ls_R_factor_gt     0.0221
_refine_ls_wR_factor_gt     0.0676
_refine_ls_wR_factor_ref     0.0682
_refine_ls_goodness_of_fit_ref     1.50
_refine_ls_restrained_S_all     ?
_refine_ls_number_reflns     1566
_refine_ls_number_parameters     127
_refine_ls_number_restraints     0
_refine_ls_number_constraints     45
_refine_ls_hydrogen_treatment     mixed
_refine_ls_weighting_scheme     sigma
_refine_ls_weighting_details     'w = 1/[\s^2^(I)+0.0016I^2^]'
_refine_ls_shift/su_max     0.0098
_refine_ls_shift/su_mean     0.0003
_refine_diff_density_max     0.11
_refine_diff_density_min     -0.11
_refine_ls_extinction_method     'none'
_refine_ls_extinction_coef     ?
_refine_ls_abs_structure_details     'Flack (1983), 615 Friedel pairs'
_refine_ls_abs_structure_Flack     0.320(10)
_refine_ls_abs_structure_Rogers     ?
loop_
    _atom_type_symbol
    _atom_type_scat_dispersion_real
    _atom_type_scat_dispersion_imag
    _atom_type_scat_source
    C 0.018 0.009 'International Tables Vol C tables 4.2.6.8 and 6.1.1.1'
    H 0.000 0.000 'International Tables Vol C tables 4.2.6.8 and 6.1.1.1'
    Cl 0.364 0.702 'International Tables Vol C tables 4.2.6.8 and 6.1.1.1'
    N 0.031 0.018 'International Tables Vol C tables 4.2.6.8 and 6.1.1.1'
    O 0.049 0.032 'International Tables Vol C tables 4.2.6.8 and 6.1.1.1'
_computing_data_collection     'CrysAlis CCD (Oxford Diffraction, 2009)'
_computing_cell_refinement     'CrysAlis RED (Oxford Diffraction, 2009)'
_computing_data_reduction     'CrysAlis RED (Oxford Diffraction, 2009)'
_computing_structure_solution     'SIR2002 (Burla <i>et al.</i>, 2003)'
_computing_structure_refinement
                          '<i>JANA2006</i> (Pet\<r\'i\<cek <i>et al.</i>, 2006)'
_computing_molecular_graphics     'DIAMOND (Brandenburg & Putz, 2005)'
_computing_publication_material
                          '<i>JANA2006</i> (Pet\<r\'i\<cek <i>et al.</i>, 2006)'
loop_
    _atom_site_type_symbol
    _atom_site_label
    _atom_site_fract_x
    _atom_site_fract_y
    _atom_site_fract_z
    _atom_site_U_iso_or_equiv
    _atom_site_adp_type
    _atom_site_calc_flag
    _atom_site_refinement_flags
    _atom_site_occupancy
    _atom_site_disorder_assembly
    _atom_site_disorder_group
    Cl Cl1 0.56453(8) 0.22892(2) 0.85004(4) 0.03657(14) Uani d . 1 . .
    O O1 0.99889(19) 0.41865(6) 0.41066(13) 0.0278(3) Uani d . 1 . .
    N N1 0.59603(9) 0.44360(5) 0.29542(10) 0.0191(4) Uani d . 1 . .
    C C1 0.5 0.5 0.39535(12) 0.0190(6) Uani d . 1 . .
    C C2 0.5511(3) 0.36844(7) 0.34499(16) 0.0207(4) Uani d . 1 . .
    C C3 0.6738(3) 0.34996(7) 0.48640(16) 0.0188(4) Uani d . 1 . .
    C C4 0.8923(2) 0.37633(8) 0.51184(18) 0.0208(4) Uani d . 1 . .
    C C5 1.0043(3) 0.35815(8) 0.64297(17) 0.0260(5) Uani d . 1 . .
    C C6 0.9061(3) 0.31220(8) 0.74665(18) 0.0266(5) Uani d . 1 . .
    C C7 0.6930(3) 0.28560(8) 0.71952(17) 0.0244(5) Uani d . 1 . .
    C C8 0.5774(3) 0.30421(7) 0.59086(16) 0.0204(4) Uani d . 1 . .
    C C9 0.5027(2) 0.45884(7) 0.14700(16) 0.0214(4) Uani d . 1 . .
    C C10 0.6300(3) 0.43023(9) 0.01323(18) 0.0313(5) Uani d . 1 . .
    C C11 0.5134(3) 0.45859(9) -0.12729(18) 0.0387(6) Uani d . 1 . .
    H H1a 0.382262 0.478981 0.454451 0.0228 Uiso d . 1 . .
    H H2a 0.392563 0.362122 0.359869 0.0249 Uiso d . 1 . .
    H H2b 0.594229 0.335034 0.267886 0.0249 Uiso d . 1 . .
    H H5 1.151137 0.37767 0.661739 0.0312 Uiso d . 1 . .
    H H6 0.984963 0.299065 0.836016 0.0319 Uiso d . 1 . .
    H H8 0.429374 0.285198 0.574125 0.0245 Uiso d . 1 . .
    H H9 0.361614 0.434259 0.134648 0.0257 Uiso d . 1 . .
    H H10a 0.626351 0.378021 0.013612 0.0375 Uiso d . 1 . .
    H H10b 0.781744 0.447839 0.016012 0.0375 Uiso d . 1 . .
    H H11a 0.368381 0.436182 -0.136609 0.0464 Uiso d . 1 . .
    H H11b 0.597131 0.443924 -0.213654 0.0464 Uiso d . 1 . .
    H H1o 0.893(3) 0.4356(10) 0.347(2) 0.0334 Uiso d . 1 . .
loop_
    _atom_site_aniso_label
    _atom_site_aniso_U_11
    _atom_site_aniso_U_22
    _atom_site_aniso_U_33
    _atom_site_aniso_U_12
    _atom_site_aniso_U_13
    _atom_site_aniso_U_23
    _atom_site_aniso_type_symbol
    Cl1 0.0514(3) 0.0328(2) 0.0254(2) -0.00039(19) 0.00732(18) 0.00639(15) Cl
    O1 0.0191(5) 0.0233(5) 0.0410(6) -0.0026(4) 0.0007(5) 0.0049(5) O
    N1 0.0231(6) 0.0132(6) 0.0208(6) 0.0018(5) 0.0003(5) 0.0012(5) N
    C1 0.0188(10) 0.0153(9) 0.0231(10) -0.0004(8) 0 0 C
    C2 0.0217(7) 0.0140(6) 0.0264(8) -0.0016(6) -0.0020(7) -0.0004(6) C
    C3 0.0200(7) 0.0116(6) 0.0249(8) 0.0028(6) -0.0009(6) -0.0019(6) C
    C4 0.0173(7) 0.0150(6) 0.0300(9) 0.0027(5) 0.0017(6) -0.0035(6) C
    C5 0.0200(8) 0.0239(7) 0.0341(9) 0.0039(6) -0.0053(7) -0.0055(7) C
    C6 0.0314(9) 0.0230(7) 0.0253(8) 0.0095(7) -0.0050(7) -0.0058(6) C
    C7 0.0339(9) 0.0179(7) 0.0213(8) 0.0045(7) 0.0050(7) -0.0005(6) C
    C8 0.0204(7) 0.0142(6) 0.0267(7) 0.0010(6) 0.0021(6) -0.0023(6) C
    C9 0.0246(8) 0.0177(8) 0.0218(7) 0.0029(5) -0.0014(6) -0.0014(6) C
    C10 0.0446(10) 0.0239(8) 0.0253(9) 0.0088(7) 0.0027(8) -0.0020(7) C
    C11 0.0611(13) 0.0322(10) 0.0229(8) 0.0134(8) -0.0012(9) -0.0039(7) C
loop_
    _geom_bond_atom_site_label_1
    _geom_bond_atom_site_label_2
    _geom_bond_site_symmetry_1
    _geom_bond_site_symmetry_2
    _geom_bond_distance
    _geom_bond_publ_flag
    Cl1 C7 . . 1.7441(16) .
    O1 C4 . . 1.3535(19) .
    O1 H1o . . 0.91(2) .
    N1 C1 . . 1.4850(11) no
    N1 C2 . . 1.4761(16) no
    N1 C9 . . 1.4697(17) no
    C1 H1a . . 0.96 no
    C1 H1a . 2_665 0.96 no
    C2 C3 . . 1.503(2) no
    C2 H2a . . 0.96 no
    C2 H2b . . 0.96 no
    C3 C4 . . 1.406(2) no
    C3 C8 . . 1.384(2) no
    C4 C5 . . 1.393(2) no
    C5 C6 . . 1.386(2) no
    C5 H5 . . 0.96 no
    C6 C7 . . 1.381(2) no
    C6 H6 . . 0.96 no
    C7 C8 . . 1.386(2) no
    C8 H8 . . 0.96 no
    C9 C9 . 2_665 1.5138(19) no
    C9 C10 . . 1.514(2) no
    C9 H9 . . 0.96 no
    C10 C11 . . 1.531(2) no
    C10 H10a . . 0.96 no
    C10 H10b . . 0.96 no
    C11 C11 . 2_665 1.531(2) no
    C11 H11a . . 0.96 no
    C11 H11b . . 0.96 no
loop_
    _geom_angle_atom_site_label_1
    _geom_angle_atom_site_label_2
    _geom_angle_atom_site_label_3
    _geom_angle_site_symmetry_1
    _geom_angle_site_symmetry_2
    _geom_angle_site_symmetry_3
    _geom_angle
    _geom_angle_publ_flag
    C4 O1 H1o . . . 106.9(12) no
    C1 N1 C2 . . . 113.70(8) no
    C1 N1 C9 . . . 105.56(8) no
    C2 N1 C9 . . . 112.50(9) no
    N1 C1 N1 . . 2_665 105.74(8) no
    N1 C1 H1a . . . 109.4709 no
    N1 C1 H1a . . 2_665 109.4712 no
    N1 C1 H1a 2_665 . . 109.4713 no
    N1 C1 H1a 2_665 . 2_665 109.4709 no
    H1a C1 H1a . . 2_665 112.9619 no
    N1 C2 C3 . . . 112.19(11) no
    N1 C2 H2a . . . 109.4717 no
    N1 C2 H2b . . . 109.4705 no
    C3 C2 H2a . . . 109.4714 no
    C3 C2 H2b . . . 109.4717 no
    H2a C2 H2b . . . 106.6084 no
    C2 C3 C4 . . . 120.58(13) no
    C2 C3 C8 . . . 120.48(13) no
    C4 C3 C8 . . . 118.88(14) no
    O1 C4 C3 . . . 121.52(14) no
    O1 C4 C5 . . . 118.68(13) no
    C3 C4 C5 . . . 119.80(14) no
    C4 C5 C6 . . . 120.75(14) no
    C4 C5 H5 . . . 119.6278 no
    C6 C5 H5 . . . 119.6266 no
    C5 C6 C7 . . . 119.01(15) no
    C5 C6 H6 . . . 120.4925 no
    C7 C6 H6 . . . 120.4933 no
    Cl1 C7 C6 . . . 119.74(12) no
    Cl1 C7 C8 . . . 119.24(12) no
    C6 C7 C8 . . . 121.01(14) no
    C3 C8 C7 . . . 120.52(14) no
    C3 C8 H8 . . . 119.7416 no
    C7 C8 H8 . . . 119.7416 no
    N1 C9 C9 . . 2_665 101.45(10) no
    N1 C9 C10 . . . 117.56(12) no
    N1 C9 H9 . . . 110.2149 no
    C9 C9 C10 2_665 . . 110.98(12) no
    C9 C9 H9 2_665 . . 116.8873 no
    C10 C9 H9 . . . 100.538 no
    C9 C10 C11 . . . 107.90(14) no
    C9 C10 H10a . . . 109.4715 no
    C9 C10 H10b . . . 109.4705 no
    C11 C10 H10a . . . 109.4721 no
    C11 C10 H10b . . . 109.4708 no
    H10a C10 H10b . . . 110.9991 no
    C10 C11 C11 . . 2_665 112.71(13) no
    C10 C11 H11a . . . 109.4707 no
    C10 C11 H11b . . . 109.4709 no
    C11 C11 H11a 2_665 . . 109.472 no
    C11 C11 H11b 2_665 . . 109.4712 no
    H11a C11 H11b . . . 106.0299 no
loop_
    _geom_torsion_atom_site_label_1
    _geom_torsion_atom_site_label_2
    _geom_torsion_atom_site_label_3
    _geom_torsion_atom_site_label_4
    _geom_torsion_site_symmetry_1
    _geom_torsion_site_symmetry_2
    _geom_torsion_site_symmetry_3
    _geom_torsion_site_symmetry_4
    _geom_torsion
    _geom_torsion_publ_flag
    ? ? ? ? ? ? ? ? ? ?
loop_
    _geom_hbond_atom_site_label_D
    _geom_hbond_atom_site_label_H
    _geom_hbond_atom_site_label_A
    _geom_hbond_site_symmetry_D
    _geom_hbond_site_symmetry_H
    _geom_hbond_site_symmetry_A
    _geom_hbond_distance_DH
    _geom_hbond_distance_HA
    _geom_hbond_distance_DA
    _geom_hbond_angle_DHA
    _geom_hbond_publ_flag
    C1 H1a O1 . . 1_455 0.95 2.56 3.3398(11) 137.58 yes
    O1 H1o N1 . . . 0.91(2) 1.83(2) 2.6515(13) 149.3(18) yes
