# Supplementary material for: 4,4′-Dichloro-2,2′-[(3aR,7aR/3aS,7aS)-2,3,3a,4,5,6,7,7a-octa­hydro-1H-1,3-benzimidazole-1,3-di­yl)bis­(methyl­ene)]diphenol
Source: Acta Crystallogr Sect E Struct Rep Online. 2010 Sep 30;66(Pt 10):o2643. doi: 10.1107/S160053681003792X (PMC2983180; doi:10.1107/S160053681003792X)
Supplement: Supplementary file 2 [file e-66-o2643-Isup2.hkl]

#
# h,k,l, Fc-squared, Fo-squared, sigma(Fo-squared) and status flag
#
data_I
_shelx_title                             '   '
_shelx_refln_list_code                   4
_shelx_F_calc_maximum                    124.56
_exptl_crystal_F_000                     428
_reflns_d_resolution_high                ?

loop_
 _symmetry_equiv_pos_as_xyz
 'x, y, z'
 '-x, -y, z'
 '-x+1/2, y+1/2, -z'
 'x+1/2, -y+1/2, -z'

_cell_length_a                           5.9529(2)
_cell_length_b                           18.3846(5)
_cell_length_c                           8.9704(3)
_cell_angle_alpha                        90
_cell_angle_beta                         90
_cell_angle_gamma                        90

_shelx_F_squared_multiplier              1.000

loop_
 _refln_index_h
 _refln_index_k
 _refln_index_l
 _refln_F_squared_calc
 _refln_F_squared_meas
 _refln_F_squared_sigma
 _refln_observed_status
   2   0   0    16498.46    15515.06    128.64 o
   4   0   0        5.07        5.30      0.91 o
   6   0   0        0.84        1.38      2.16 <
   1   1   0     2939.45     2770.48     16.82 o
   2   1   0     3708.01     3799.28     11.48 o
   3   1   0      141.20      159.25      1.28 o
   4   1   0      336.15      304.32      2.11 o
   5   1   0        3.55        4.10      1.02 o
   6   1   0      300.24      302.11      4.52 o
   0   2   0      458.73      415.77      4.20 o
   1   2   0     5111.22     5067.68     26.41 o
   2   2   0      121.72      108.24      1.81 o
   3   2   0     1077.52     1190.98      3.63 o
   4   2   0      200.00      221.22      2.08 o
   5   2   0        3.10        1.43      1.17 <
   6   2   0      303.61      310.06      4.51 o
   1   3   0     4624.22     4470.18      7.53 o
   2   3   0      152.24      132.74      2.10 o
   3   3   0      998.00     1090.72      3.35 o
   4   3   0      126.38      104.45      1.55 o
   5   3   0       10.35        8.25      1.38 o
   6   3   0       54.83       58.47      2.33 o
   0   4   0       60.25       61.53      2.02 o
   1   4   0        7.08       14.25      0.60 o
   2   4   0      169.31      154.14      1.95 o
   3   4   0      346.27      345.00      1.81 o
   4   4   0       21.82       22.06      0.99 o
   5   4   0       28.25       34.48      1.63 o
   6   4   0       62.18       54.10      1.58 o
   1   5   0      113.08      138.72      1.45 o
   2   5   0     1493.73     1510.21      3.92 o
   3   5   0      110.20       98.39      1.07 o
   4   5   0      607.45      642.45      3.77 o
   5   5   0      363.44      379.74      3.79 o
   6   5   0       20.39       18.02      1.14 o
   0   6   0     1442.04     1359.13      6.13 o
   1   6   0       67.55       68.80      1.20 o
   2   6   0      422.80      393.42      1.74 o
   3   6   0      107.83      102.13      1.11 o
   4   6   0        0.21        0.46      0.89 <
   5   6   0       44.70       54.07      1.68 o
   6   6   0       18.68       18.82      1.35 o
   1   7   0      437.01      403.63      2.83 o
   2   7   0        7.26        6.18      0.46 o
   3   7   0      574.30      558.25      2.73 o
   4   7   0       78.92       76.48      1.50 o
   5   7   0       55.89       52.02      1.58 o
   6   7   0       43.66       43.30      1.40 o
   0   8   0      351.64      372.44      2.77 o
   1   8   0      180.34      191.28      1.42 o
   2   8   0        0.88        2.24      0.52 o
   3   8   0      616.47      605.70      3.14 o
   4   8   0       45.60       44.50      1.42 o
   5   8   0      125.88      128.58      2.16 o
   6   8   0        6.29        6.93      1.35 o
   1   9   0     2591.32     2553.06      4.54 o
   2   9   0       65.47       63.45      1.06 o
   3   9   0        0.81        1.53      0.76 <
   4   9   0       62.83       61.14      1.46 o
   5   9   0      225.55      240.80      2.96 o
   6   9   0       86.15       92.39      2.16 o
   0  10   0      980.34     1090.25      4.70 o
   1  10   0      141.63      121.06      1.12 o
   2  10   0      134.73      130.58      1.50 o
   3  10   0      664.72      667.91      3.59 o
   4  10   0        4.47        2.94      1.06 <
   5  10   0       62.76       62.18      1.66 o
   6  10   0       53.41       54.96      2.20 o
   1  11   0       18.71       27.94      0.75 o
   2  11   0      263.00      278.80      2.10 o
   3  11   0        5.52        6.25      0.88 o
   4  11   0        0.02        1.12      1.04 <
   5  11   0      142.78      154.11      2.26 o
   0  12   0      935.95      987.14      5.51 o
   1  12   0        5.92        6.85      0.72 o
   2  12   0       49.07       42.66      1.06 o
   3  12   0      445.10      449.89      3.04 o
   4  12   0       17.41       18.66      1.20 o
   5  12   0      294.62      301.68      3.85 o
   1  13   0     1276.53     1247.71      4.55 o
   2  13   0      409.17      411.70      2.80 o
   3  13   0     1384.43     1401.63      5.77 o
   4  13   0       27.39       29.94      1.48 o
   5  13   0       51.80       48.76      1.51 o
   0  14   0     1090.86     1100.69      6.16 o
   1  14   0      504.28      517.78      3.33 o
   2  14   0        8.55        9.92      0.99 o
   3  14   0     1468.36     1531.94      5.97 o
   4  14   0        2.32        2.05      1.22 <
   5  14   0      227.17      237.39      3.45 o
   1  15   0      446.11      462.73      3.24 o
   2  15   0      223.56      233.92      2.46 o
   3  15   0        2.74        3.85      0.99 o
   4  15   0       15.72       12.07      1.20 o
   0  16   0       24.40       37.13      1.89 o
   1  16   0      185.50      194.48      2.52 o
   2  16   0       20.89       22.85      1.24 o
   3  16   0      168.26      170.57      2.20 o
   4  16   0      191.61      171.40      2.44 o
   1  17   0       56.74       55.87      1.63 o
   2  17   0      102.40      103.48      2.02 o
   3  17   0       95.68      102.29      1.81 o
   4  17   0        0.65        1.92      1.53 <
   0  18   0        1.85        2.42      1.51 <
   1  18   0       18.11       18.09      1.24 o
   2  18   0       29.00       31.00      1.25 o
   3  18   0       23.04       19.00      1.20 o
   1  19   0      578.24      608.80      4.00 o
   2  19   0       19.93       19.11      1.19 o
   3  19   0        2.95        4.08      2.33 <
   0  20   0       51.20       42.50      1.89 o
   1  20   0       35.88       35.56      1.15 o
   2  20   0       36.51       32.12      1.94 o
   0   0   1     2126.53     2099.69      6.47 o
   1   0   1       38.94       36.50      0.81 o
   2   0   1      108.41      125.63      1.87 o
   3   0   1        0.41        0.57      0.47 <
   4   0   1       12.40       10.56      0.60 o
   5   0   1       18.18       18.27      1.32 o
   6   0   1       41.10       44.65      2.50 o
  -6   1   1       15.43       11.99      1.69 o
  -5   1   1      129.20      138.40      2.46 o
  -4   1   1      221.69      229.84      1.89 o
  -3   1   1      840.06      885.71      2.57 o
  -2   1   1      696.07      635.82      4.65 o
  -1   1   1     3371.65     3323.95      8.51 o
   0   1   1     1664.79     1608.47      4.77 o
   1   1   1     3429.11     3372.66      7.50 o
   2   1   1      726.50      646.10      3.94 o
   3   1   1      875.94      922.36      2.86 o
   4   1   1      224.63      233.35      1.81 o
   5   1   1      135.62      146.92      2.33 o
   6   1   1       15.27       13.86      1.68 o
  -6   2   1       15.79       17.00      1.81 o
  -5   2   1       28.96       33.34      1.45 o
  -4   2   1      317.67      337.68      2.67 o
  -3   2   1      318.85      326.00      1.69 o
  -2   2   1      904.01      953.39      5.71 o
  -1   2   1     3070.52     3092.40      8.18 o
   0   2   1       43.54       46.21      0.76 o
   1   2   1     3132.24     3166.66      7.89 o
   2   2   1      882.30      929.35      4.31 o
   3   2   1      333.20      334.57      1.77 o
   4   2   1      321.07      346.41      2.37 o
   5   2   1       27.71       31.02      1.43 o
   6   2   1       15.31       15.44      1.42 o
  -6   3   1       95.06       95.90      2.44 o
  -5   3   1      204.09      209.04      2.68 o
  -4   3   1       79.56       67.21      1.40 o
  -3   3   1     1481.40     1477.97      3.46 o
  -2   3   1       27.41       35.70      1.28 o
  -1   3   1     3531.82     3536.29      8.80 o
   0   3   1     1672.21     1724.00      4.73 o
   1   3   1     3535.44     3456.86      7.97 o
   2   3   1       22.05       28.40      1.07 o
   3   3   1     1493.32     1479.91      4.10 o
   4   3   1       78.65       67.21      1.37 o
   5   3   1      198.86      207.09      2.72 o
   6   3   1       96.20       94.71      1.97 o
  -6   4   1        4.56        6.31      1.27 o
  -5   4   1       15.66       15.00      1.28 o
  -4   4   1      153.94      144.22      2.03 o
  -3   4   1      255.95      279.16      1.66 o
  -2   4   1     1124.93     1120.87      4.93 o
  -1   4   1     4055.43     4097.85     11.66 o
   0   4   1     7572.20     7204.58     13.43 o
   1   4   1     4105.66     4107.44      8.33 o
   2   4   1     1150.48     1157.93      5.58 o
   3   4   1      263.41      281.87      1.92 o
   4   4   1      157.96      150.32      1.89 o
   5   4   1       15.98       16.77      1.15 o
   6   4   1        5.94        6.49      1.19 o
  -6   5   1       68.75       63.58      1.61 o
  -5   5   1      126.84      114.80      2.21 o
  -4   5   1       47.94       51.72      1.35 o
  -3   5   1      106.71       83.65      0.99 o
  -2   5   1      662.79      643.61      2.03 o
  -1   5   1     4366.95     4324.38      9.74 o
   0   5   1      817.12      871.35      5.12 o
   1   5   1     4323.34     4297.33     11.42 o
   2   5   1      640.63      627.08      2.34 o
   3   5   1       99.01       76.48      1.06 o
   4   5   1       51.45       52.93      1.33 o
   5   5   1      127.90      119.47      2.13 o
   6   5   1       73.39       65.52      1.43 o
  -6   6   1       32.90       30.30      1.25 o
  -5   6   1      119.69      126.05      2.07 o
  -4   6   1      399.38      422.13      3.19 o
  -3   6   1      411.36      406.63      2.08 o
  -2   6   1      275.19      250.40      1.25 o
  -1   6   1     2788.01     2842.86      7.99 o
   0   6   1     2140.73     2189.12      7.86 o
   1   6   1     2747.59     2811.76     10.25 o
   2   6   1      262.02      237.45      1.50 o
   3   6   1      395.51      386.34      2.36 o
   4   6   1      386.65      398.98      3.01 o
   5   6   1      112.76      118.04      1.98 o
   6   6   1       29.47       24.67      0.98 o
  -6   7   1        5.88        8.95      1.43 o
  -5   7   1      240.47      242.07      2.83 o
  -4   7   1       89.23       79.55      1.40 o
  -3   7   1       28.43       24.95      0.75 o
  -2   7   1     1370.23     1357.84      3.09 o
  -1   7   1       11.67       11.01      0.59 o
   0   7   1      487.97      451.08      3.37 o
   1   7   1       16.96       15.37      0.73 o
   2   7   1     1359.90     1350.85      3.81 o
   3   7   1       27.99       22.88      0.76 o
   4   7   1       92.15       87.23      1.77 o
   5   7   1      251.19      250.45      2.72 o
   6   7   1        4.46        6.31      0.98 o
  -6   8   1       54.11       47.84      1.77 o
  -5   8   1      345.53      362.53      4.36 o
  -4   8   1      247.84      252.01      2.34 o
  -3   8   1      259.83      263.88      1.82 o
  -2   8   1       39.04       39.20      0.70 o
  -1   8   1       12.78       14.92      0.50 o
   0   8   1      362.34      417.25      2.13 o
   1   8   1       11.06       12.59      0.55 o
   2   8   1       40.66       38.82      0.81 o
   3   8   1      276.06      274.98      1.95 o
   4   8   1      252.11      260.24      2.62 o
   5   8   1      352.66      373.07      3.17 o
   6   8   1       50.44       43.13      1.45 o
  -6   9   1       18.41       18.88      1.37 o
  -5   9   1       30.40       29.81      1.72 o
  -4   9   1      179.99      183.00      2.50 o
  -3   9   1      368.42      370.36      2.39 o
  -2   9   1      562.50      604.41      2.37 o
  -1   9   1     1049.68     1038.09      2.98 o
   0   9   1      102.81       76.54      0.89 o
   1   9   1     1024.48     1013.49      2.81 o
   2   9   1      565.00      608.44      2.96 o
   3   9   1      354.15      354.12      2.86 o
   4   9   1      183.16      184.54      2.33 o
   5   9   1       28.97       27.29      1.35 o
   6   9   1       16.94       18.66      1.37 o
  -5  10   1       23.54       25.15      1.59 o
  -4  10   1      325.88      340.87      3.30 o
  -3  10   1      304.68      311.05      2.26 o
  -2  10   1      365.41      353.44      2.00 o
  -1  10   1      431.90      462.01      2.26 o
   0  10   1      337.63      359.26      1.94 o
   1  10   1      449.31      476.03      2.18 o
   2  10   1      391.98      379.01      2.49 o
   3  10   1      308.89      306.32      2.85 o
   4  10   1      335.38      350.72      3.16 o
   5  10   1       26.12       22.72      1.33 o
  -5  11   1        5.82        7.19      1.14 o
  -4  11   1      192.96      200.16      2.60 o
  -3  11   1       55.19       52.86      1.40 o
  -2  11   1      296.46      294.93      2.03 o
  -1  11   1      283.16      283.14      2.07 o
   0  11   1      966.82      992.02      3.53 o
   1  11   1      260.19      260.22      1.71 o
   2  11   1      300.72      289.65      2.41 o
   3  11   1       52.62       47.30      1.51 o
   4  11   1      191.59      198.82      2.63 o
   5  11   1        5.76        6.12      1.09 o
  -5  12   1       15.51       14.57      1.17 o
  -4  12   1      682.10      699.09      4.90 o
  -3  12   1      166.77      159.89      2.10 o
  -2  12   1      415.37      413.93      2.55 o
  -1  12   1      205.15      218.16      1.94 o
   0  12   1        3.53        2.26      0.68 o
   1  12   1      198.07      212.42      1.76 o
   2  12   1      400.43      397.06      3.01 o
   3  12   1      154.07      144.69      2.37 o
   4  12   1      655.42      666.66      4.47 o
   5  12   1       15.68       14.51      1.12 o
  -5  13   1       18.88       15.08      1.24 o
  -4  13   1       15.85       15.03      1.27 o
  -3  13   1      133.70      143.13      2.03 o
  -2  13   1      337.01      333.94      2.39 o
  -1  13   1      130.43      129.42      1.63 o
   0  13   1     1125.50     1107.94      4.21 o
   1  13   1      132.05      132.98      1.71 o
   2  13   1      334.43      327.43      2.75 o
   3  13   1      137.00      145.95      2.28 o
   4  13   1       16.30       17.00      1.20 o
   5  13   1       17.21       14.52      1.02 o
  -5  14   1        1.15        2.29      1.48 <
  -4  14   1      234.36      233.73      2.93 o
  -3  14   1       50.78       50.28      1.40 o
  -2  14   1      145.55      153.25      1.85 o
  -1  14   1       12.61       11.99      0.96 o
   0  14   1      316.59      340.36      2.52 o
   1  14   1       13.95       12.13      1.01 o
   2  14   1      161.01      160.02      1.98 o
   3  14   1       46.20       47.12      1.48 o
   4  14   1      252.46      251.31      2.83 o
   5  14   1        1.12        1.20      1.02 <
  -4  15   1       80.89       84.90      1.97 o
  -3  15   1       57.39       54.07      1.53 o
  -2  15   1       58.14       59.69      1.48 o
  -1  15   1       92.65       92.37      1.82 o
   0  15   1      224.76      239.32      2.57 o
   1  15   1       84.98       83.33      1.76 o
   2  15   1       53.83       56.00      1.58 o
   3  15   1       52.19       51.92      1.40 o
   4  15   1       80.46       81.55      1.64 o
  -4  16   1       72.68       70.74      1.74 o
  -3  16   1       53.31       61.03      1.59 o
  -2  16   1      402.78      413.77      3.69 o
  -1  16   1      481.37      478.01      3.63 o
   0  16   1      141.66      132.24      2.00 o
   1  16   1      490.22      489.86      3.46 o
   2  16   1      392.05      401.54      3.59 o
   3  16   1       51.18       55.89      1.32 o
   4  16   1       71.68       70.49      1.51 o
  -3  17   1      334.11      343.01      3.64 o
  -2  17   1       74.26       70.30      1.90 o
  -1  17   1      107.32      103.61      1.94 o
   0  17   1      474.52      476.70      3.92 o
   1  17   1      107.52      102.63      1.82 o
   2  17   1       69.99       69.83      1.69 o
   3  17   1      348.49      339.52      3.77 o
   4  17   1      101.30      105.46      2.98 o
  -3  18   1       87.73       92.99      2.16 o
  -2  18   1      265.12      277.94      3.40 o
  -1  18   1       50.55       47.85      1.63 o
   0  18   1      302.68      332.86      3.03 o
   1  18   1       54.48       54.91      1.55 o
   2  18   1      264.69      276.73      2.90 o
   3  18   1       85.20       83.44      1.82 o
  -2  19   1      266.75      273.64      3.50 o
  -1  19   1       25.93       21.67      1.19 o
   0  19   1       34.43       32.94      1.32 o
   1  19   1       22.80       16.28      1.20 o
   2  19   1      275.12      274.18      3.09 o
  -2  20   1       29.63       27.85      1.42 o
  -1  20   1      163.72      167.66      2.36 o
   0  20   1      100.63       88.27      1.87 o
   1  20   1      163.04      165.97      2.39 o
   2  20   1       32.59       31.00      1.84 o
   0  21   1       11.41       11.42      2.36 o
   0   0   2      194.09      190.14      2.07 o
   1   0   2     3617.44     3591.88     12.07 o
   2   0   2      259.38      270.50      3.01 o
   3   0   2      106.05      101.48      1.17 o
   4   0   2       22.45       25.65      1.04 o
   5   0   2      105.04      107.82      1.94 o
   6   0   2       80.23       89.10      2.11 o
  -6   1   2       19.93       20.40      1.40 o
  -5   1   2      231.77      239.81      2.65 o
  -4   1   2       67.49       69.05      1.33 o
  -3   1   2     1005.20      921.04      2.99 o
  -2   1   2      410.65      404.19      3.69 o
  -1   1   2      438.55      412.32      3.17 o
   0   1   2      953.52      899.54      3.19 o
   1   1   2      419.33      397.89      2.83 o
   2   1   2      425.36      420.96      3.69 o
   3   1   2      974.26      892.43      3.22 o
   4   1   2       70.90       73.81      1.32 o
   5   1   2      235.68      236.85      2.65 o
   6   1   2       19.73       19.65      1.40 o
  -6   2   2        2.53        4.15      1.25 o
  -5   2   2       76.74       77.47      1.81 o
  -4   2   2        8.19        6.82      0.80 o
  -3   2   2      280.15      283.60      1.84 o
  -2   2   2       27.24       28.85      1.04 o
  -1   2   2     1290.93     1246.95      5.95 o
   0   2   2     1525.70     1548.81      3.82 o
   1   2   2     1240.13     1194.82      4.54 o
   2   2   2       29.01       29.29      1.17 o
   3   2   2      283.20      291.57      1.85 o
   4   2   2        6.77        5.79      0.81 o
   5   2   2       71.03       75.06      1.69 o
   6   2   2        2.23        2.00      1.17 <
  -6   3   2       39.55       43.49      1.85 o
  -5   3   2       42.91       43.96      1.53 o
  -4   3   2      128.64      132.38      1.63 o
  -3   3   2      154.42      157.97      1.40 o
  -2   3   2      642.99      655.01      3.16 o
  -1   3   2      566.04      638.34      2.67 o
   0   3   2     3076.01     3078.00      6.93 o
   1   3   2      594.91      672.61      3.56 o
   2   3   2      627.58      637.90      2.75 o
   3   3   2      155.40      160.34      1.40 o
   4   3   2      128.29      133.85      1.71 o
   5   3   2       41.66       43.51      1.48 o
   6   3   2       38.24       35.02      1.51 o
  -6   4   2       13.68       12.85      1.40 o
  -5   4   2       48.67       50.73      1.61 o
  -4   4   2      337.72      318.99      2.57 o
  -3   4   2      114.54      114.41      1.32 o
  -2   4   2      736.64      816.20      2.62 o
  -1   4   2      401.69      375.66      2.31 o
   0   4   2     2402.76     2453.20      6.20 o
   1   4   2      429.79      403.47      2.75 o
   2   4   2      756.61      842.58      2.90 o
   3   4   2      113.06      114.62      1.22 o
   4   4   2      347.71      337.65      2.73 o
   5   4   2       49.53       50.34      1.43 o
   6   4   2       12.67       14.13      1.25 o
  -6   5   2       81.79       79.93      2.11 o
  -5   5   2      190.46      192.89      2.57 o
  -4   5   2        4.40        5.33      0.88 o
  -3   5   2      815.81      804.57      2.83 o
  -2   5   2     1099.29     1145.34      2.80 o
  -1   5   2     1486.67     1487.34      5.16 o
   0   5   2     3427.61     3532.74      7.84 o
   1   5   2     1514.86     1544.45      6.36 o
   2   5   2     1107.37     1164.60      3.37 o
   3   5   2      836.05      818.56      3.25 o
   4   5   2        3.36        2.24      0.89 <
   5   5   2      178.79      178.69      2.23 o
   6   5   2       80.50       73.79      1.79 o
  -6   6   2       76.26       76.69      2.16 o
  -5   6   2      425.52      452.06      4.07 o
  -4   6   2      303.16      327.22      2.52 o
  -3   6   2      170.81      181.23      1.51 o
  -2   6   2      706.93      718.51      2.37 o
  -1   6   2      760.06      846.06      3.45 o
   0   6   2        0.89        1.81      0.60 o
   1   6   2      814.61      905.22      3.95 o
   2   6   2      731.03      739.18      2.77 o
   3   6   2      167.42      175.50      1.71 o
   4   6   2      306.26      325.04      2.81 o
   5   6   2      423.39      443.26      3.56 o
   6   6   2       74.56       74.53      1.74 o
  -6   7   2      135.03      137.31      3.09 o
  -5   7   2      420.41      435.71      4.26 o
  -4   7   2      131.06      139.73      1.77 o
  -3   7   2      290.53      307.80      1.97 o
  -2   7   2      258.50      252.74      1.51 o
  -1   7   2      122.32      103.74      1.07 o
   0   7   2      810.89      807.25      3.43 o
   1   7   2      117.67       99.17      1.17 o
   2   7   2      280.82      276.60      1.72 o
   3   7   2      292.17      312.74      2.16 o
   4   7   2      133.32      146.11      2.16 o
   5   7   2      407.34      416.55      3.37 o
   6   7   2      137.04      135.15      2.15 o
  -6   8   2       84.52       90.52      2.10 o
  -5   8   2      107.29      111.89      2.62 o
  -4   8   2      447.22      426.94      3.01 o
  -3   8   2      741.60      725.73      3.43 o
  -2   8   2      819.66      827.26      3.03 o
  -1   8   2     2784.54     2863.34      5.20 o
   0   8   2      256.89      324.08      2.21 o
   1   8   2     2812.12     2909.66      5.64 o
   2   8   2      824.38      824.57      3.20 o
   3   8   2      746.86      721.36      4.33 o
   4   8   2      428.21      408.77      3.43 o
   5   8   2      112.25      119.82      1.97 o
   6   8   2       80.57       85.55      2.13 o
  -6   9   2      132.20      130.56      3.42 o
  -5   9   2      133.76      134.80      3.22 o
  -4   9   2      346.03      355.47      2.96 o
  -3   9   2      583.85      586.18      3.32 o
  -2   9   2      383.45      371.61      2.29 o
  -1   9   2      224.00      242.87      1.72 o
   0   9   2     1378.85     1320.27      3.68 o
   1   9   2      215.16      232.77      1.48 o
   2   9   2      409.95      394.88      2.67 o
   3   9   2      591.67      588.21      4.16 o
   4   9   2      345.80      348.79      3.97 o
   5   9   2      133.79      131.10      2.18 o
   6   9   2      136.94      131.75      2.78 o
  -5  10   2       33.48       32.24      1.89 o
  -4  10   2       88.68       89.21      1.92 o
  -3  10   2      246.64      247.90      2.47 o
  -2  10   2      646.77      620.94      2.98 o
  -1  10   2      991.51     1043.34      3.77 o
   0  10   2        3.08        2.26      0.54 o
   1  10   2     1000.65     1050.43      3.37 o
   2  10   2      611.32      580.61      2.93 o
   3  10   2      247.07      246.17      3.29 o
   4  10   2       81.91       80.58      2.49 o
   5  10   2       32.62       32.61      1.37 o
  -5  11   2      104.48      100.45      2.65 o
  -4  11   2      313.48      303.86      3.37 o
  -3  11   2       92.73       87.07      1.77 o
  -2  11   2      744.74      733.83      3.37 o
  -1  11   2      150.29      165.46      1.53 o
   0  11   2     1162.80     1188.60      3.98 o
   1  11   2      142.29      159.84      1.46 o
   2  11   2      726.25      718.80      3.40 o
   3  11   2       91.97       83.68      2.10 o
   4  11   2      312.64      295.72      3.48 o
   5  11   2      106.28       97.72      1.79 o
  -5  12   2        8.38        5.58      1.30 o
  -4  12   2       97.66      107.50      2.15 o
  -3  12   2       63.59       70.18      1.68 o
  -2  12   2       72.61       75.83      1.37 o
  -1  12   2      216.21      213.84      2.03 o
   0  12   2      297.67      282.90      2.31 o
   1  12   2      213.69      209.32      1.72 o
   2  12   2       76.82       77.71      1.35 o
   3  12   2       59.87       65.45      1.82 o
   4  12   2      108.06      115.43      2.13 o
   5  12   2        8.16        6.34      1.01 o
  -5  13   2       30.98       38.35      1.51 o
  -4  13   2       70.48       70.87      1.79 o
  -3  13   2      117.10      119.14      2.16 o
  -2  13   2      174.01      170.08      1.98 o
  -1  13   2      103.69      104.88      1.63 o
   0  13   2       94.97       85.81      1.59 o
   1  13   2      104.54      101.82      1.51 o
   2  13   2      156.86      152.42      1.77 o
   3  13   2      120.83      120.36      2.23 o
   4  13   2       70.67       71.22      1.63 o
   5  13   2       30.12       35.20      1.09 o
  -4  14   2      184.87      184.59      2.41 o
  -3  14   2      108.92      112.16      2.07 o
  -2  14   2      220.66      231.78      2.54 o
  -1  14   2      164.86      167.11      2.15 o
   0  14   2       36.92       45.59      1.40 o
   1  14   2      164.44      167.01      2.10 o
   2  14   2      214.47      226.65      2.37 o
   3  14   2      105.13      104.57      1.87 o
   4  14   2      189.45      192.38      2.21 o
  -4  15   2       13.15        9.76      1.19 o
  -3  15   2       29.42       32.87      1.40 o
  -2  15   2      248.77      249.08      2.68 o
  -1  15   2       16.07       14.35      1.17 o
   0  15   2      452.98      450.44      3.35 o
   1  15   2       15.32       12.64      1.07 o
   2  15   2      257.78      261.15      3.01 o
   3  15   2       29.21       30.33      1.17 o
   4  15   2       14.05       11.48      0.93 o
  -4  16   2       44.74       43.27      1.46 o
  -3  16   2       12.64       11.53      0.99 o
  -2  16   2       30.45       30.25      1.32 o
  -1  16   2       10.73        9.43      1.07 o
   0  16   2       15.58       18.15      1.17 o
   1  16   2        8.23        7.48      1.11 o
   2  16   2       28.53       28.15      1.50 o
   3  16   2       13.24       13.29      1.22 o
   4  16   2       45.52       43.00      1.38 o
  -3  17   2      132.03      136.82      2.11 o
  -2  17   2      109.96      110.03      2.02 o
  -1  17   2       27.04       27.52      1.20 o
   0  17   2       37.23       43.41      1.46 o
   1  17   2       30.11       30.22      1.15 o
   2  17   2      101.13      102.63      1.94 o
   3  17   2      127.81      131.49      2.07 o
  -3  18   2       39.10       40.83      1.48 o
  -2  18   2       26.23       30.58      1.59 o
  -1  18   2      281.38      278.47      2.99 o
   0  18   2      136.87      138.03      2.10 o
   1  18   2      284.14      278.26      2.94 o
   2  18   2       26.07       29.65      1.33 o
   3  18   2       38.95       39.04      1.38 o
  -2  19   2      158.77      151.23      2.59 o
  -1  19   2       39.33       37.46      1.46 o
   0  19   2       39.78       34.86      1.25 o
   1  19   2       38.35       38.43      1.48 o
   2  19   2      152.56      145.60      2.26 o
  -1  20   2       58.04       62.64      1.71 o
   0  20   2        0.16        1.76      1.20 <
   1  20   2       59.67       59.51      1.76 o
   0   0   3      674.15      709.81      4.83 o
   1   0   3     2159.39     2216.25      5.94 o
   2   0   3      368.88      339.03      2.18 o
   3   0   3      296.12      273.01      2.15 o
   4   0   3        1.27        2.07      0.93 <
   5   0   3      227.95      235.45      2.54 o
   6   0   3        4.88        5.38      1.02 o
  -6   1   3      148.78      155.95      2.50 o
  -5   1   3      472.66      490.07      3.51 o
  -4   1   3      249.56      259.46      2.78 o
  -3   1   3      442.00      429.02      2.41 o
  -2   1   3      142.93      137.16      1.43 o
  -1   1   3       56.64       60.00      1.25 o
   0   1   3      451.51      436.60      2.62 o
   1   1   3       61.40       63.48      1.14 o
   2   1   3      122.68      119.87      1.28 o
   3   1   3      427.93      422.32      2.23 o
   4   1   3      226.27      232.74      2.15 o
   5   1   3      464.67      483.69      3.46 o
   6   1   3      141.21      142.99      2.07 o
  -6   2   3      130.93      138.45      2.39 o
  -5   2   3      257.73      257.30      2.60 o
  -4   2   3      276.80      278.64      2.41 o
  -3   2   3      241.48      245.03      1.92 o
  -2   2   3      238.26      225.39      1.55 o
  -1   2   3      265.72      266.29      2.02 o
   0   2   3     1459.71     1399.27      4.93 o
   1   2   3      264.39      255.13      2.21 o
   2   2   3      219.48      210.94      1.59 o
   3   2   3      240.72      241.50      1.84 o
   4   2   3      279.60      282.33      2.23 o
   5   2   3      256.57      259.17      2.77 o
   6   2   3      129.82      138.85      2.18 o
  -6   3   3       10.52        9.81      1.14 o
  -5   3   3       67.51       72.31      1.84 o
  -4   3   3      879.65      895.80      4.07 o
  -3   3   3      175.90      165.45      1.53 o
  -2   3   3     2238.24     2285.86      4.38 o
  -1   3   3      877.03      900.95      3.82 o
   0   3   3       51.27       50.47      1.04 o
   1   3   3      895.20      903.12      4.28 o
   2   3   3     2269.40     2331.83      4.75 o
   3   3   3      182.92      173.63      1.55 o
   4   3   3      891.32      907.88      3.71 o
   5   3   3       66.20       66.02      1.63 o
   6   3   3       13.02       11.63      1.19 o
  -6   4   3       17.36       19.99      1.55 o
  -5   4   3      268.38      279.79      4.02 o
  -4   4   3      281.19      277.77      2.55 o
  -3   4   3       17.13       17.50      0.76 o
  -2   4   3     2372.20     2470.76      4.26 o
  -1   4   3      220.21      262.08      1.98 o
   0   4   3     2563.93     2680.14      7.61 o
   1   4   3      235.75      272.49      1.92 o
   2   4   3     2351.63     2496.15      5.06 o
   3   4   3       13.82       14.69      0.76 o
   4   4   3      276.52      274.10      2.46 o
   5   4   3      265.19      270.94      2.99 o
   6   4   3       15.53       12.90      1.32 o
  -6   5   3       80.41       83.70      2.26 o
  -5   5   3       52.66       51.33      1.66 o
  -4   5   3      723.16      721.45      4.02 o
  -3   5   3      245.16      237.54      1.89 o
  -2   5   3      174.30      186.30      1.33 o
  -1   5   3      135.45      119.89      1.14 o
   0   5   3       23.89       27.60      0.88 o
   1   5   3      127.48      112.13      1.20 o
   2   5   3      195.51      210.05      1.55 o
   3   5   3      242.13      231.09      2.00 o
   4   5   3      729.17      738.63      3.59 o
   5   5   3       56.55       55.24      1.63 o
   6   5   3       79.26       80.45      1.74 o
  -6   6   3       42.88       41.28      1.68 o
  -5   6   3      119.02      124.61      2.49 o
  -4   6   3      224.59      236.87      2.47 o
  -3   6   3      859.80      852.78      3.38 o
  -2   6   3      800.35      810.44      2.72 o
  -1   6   3     2034.50     2179.49      5.12 o
   0   6   3      137.03      101.48      1.15 o
   1   6   3     2026.62     2162.73      4.91 o
   2   6   3      772.62      783.29      3.30 o
   3   6   3      885.93      887.57      3.50 o
   4   6   3      220.90      235.45      2.36 o
   5   6   3      129.94      131.13      2.05 o
   6   6   3       41.24       37.82      1.43 o
  -6   7   3       40.04       36.95      3.27 o
  -5   7   3        0.60        1.24      1.20 <
  -4   7   3      118.50      116.43      1.95 o
  -3   7   3       52.18       53.69      1.12 o
  -2   7   3       47.74       45.85      0.91 o
  -1   7   3      934.81      990.80      3.37 o
   0   7   3      373.39      358.34      2.24 o
   1   7   3      939.13      991.58      3.61 o
   2   7   3       44.65       43.93      0.86 o
   3   7   3       47.88       49.49      1.06 o
   4   7   3      110.11      108.20      1.77 o
   5   7   3        0.45        0.46      0.96 <
   6   7   3       37.10       33.55      1.59 o
  -6   8   3      120.78      125.76      3.46 o
  -5   8   3       30.80       33.95      1.74 o
  -4   8   3      446.64      461.78      3.61 o
  -3   8   3      347.05      335.40      2.42 o
  -2   8   3      156.60      172.62      1.63 o
  -1   8   3     1798.67     1883.46      4.73 o
   0   8   3      461.64      467.15      2.52 o
   1   8   3     1752.85     1856.07      5.14 o
   2   8   3      170.36      187.57      1.64 o
   3   8   3      326.94      318.32      2.39 o
   4   8   3      457.10      461.96      3.97 o
   5   8   3       35.09       39.69      1.74 o
   6   8   3      121.10      119.89      3.35 o
  -5   9   3       31.58       29.41      1.59 o
  -4   9   3       16.23       17.13      1.35 o
  -3   9   3      159.78      153.44      1.89 o
  -2   9   3      130.11      127.26      1.59 o
  -1   9   3     1757.65     1662.81      4.86 o
   0   9   3      407.95      406.87      2.52 o
   1   9   3     1751.13     1703.57      5.64 o
   2   9   3      130.98      123.39      1.46 o
   3   9   3      161.87      151.77      2.36 o
   4   9   3       16.10       16.72      1.55 o
   5   9   3       31.64       31.70      1.55 o
  -5  10   3      202.42      204.66      3.17 o
  -4  10   3       92.56       91.04      1.82 o
  -3  10   3       78.77       81.63      1.59 o
  -2  10   3      296.62      306.94      2.29 o
  -1  10   3       39.45       39.31      1.06 o
   0  10   3      115.16      138.03      1.46 o
   1  10   3       33.00       33.47      0.86 o
   2  10   3      303.50      307.77      2.13 o
   3  10   3       73.53       78.06      1.92 o
   4  10   3       89.73       88.08      2.37 o
   5  10   3      206.60      208.75      2.50 o
  -5  11   3      337.19      330.41      4.16 o
  -4  11   3       44.02       44.47      1.68 o
  -3  11   3       16.79       16.27      1.12 o
  -2  11   3      225.40      237.13      2.21 o
  -1  11   3      365.02      341.84      2.68 o
   0  11   3       90.77       93.57      1.37 o
   1  11   3      358.82      342.12      2.29 o
   2  11   3      229.53      240.69      1.90 o
   3  11   3       17.17       15.29      1.37 o
   4  11   3       45.44       49.49      1.79 o
   5  11   3      335.05      327.69      3.12 o
  -5  12   3      198.39      206.16      3.11 o
  -4  12   3       38.29       36.73      1.61 o
  -3  12   3      645.82      653.45      3.98 o
  -2  12   3      343.27      345.34      2.93 o
  -1  12   3      219.11      221.69      2.08 o
   0  12   3       45.06       43.62      1.22 o
   1  12   3      221.73      223.30      1.95 o
   2  12   3      348.75      348.46      2.55 o
   3  12   3      649.36      637.62      3.97 o
   4  12   3       39.33       37.54      1.46 o
   5  12   3      207.20      214.50      2.41 o
  -5  13   3        1.74        2.13      1.69 <
  -4  13   3       50.52       44.27      1.79 o
  -3  13   3      240.33      230.56      3.27 o
  -2  13   3      369.71      376.63      3.01 o
  -1  13   3      427.59      429.24      2.99 o
   0  13   3      601.44      601.97      4.08 o
   1  13   3      422.55      417.74      2.70 o
   2  13   3      380.24      395.21      3.07 o
   3  13   3      245.13      237.63      2.50 o
   4  13   3       51.32       44.81      1.27 o
   5  13   3        1.25        4.00      1.14 o
  -4  14   3      152.92      150.29      2.55 o
  -3  14   3      127.49      134.15      1.98 o
  -2  14   3      394.11      391.00      3.03 o
  -1  14   3       41.49       46.91      1.64 o
   0  14   3      272.98      286.38      3.01 o
   1  14   3       46.94       49.12      1.32 o
   2  14   3      380.62      386.18      3.20 o
   3  14   3      120.62      126.18      1.94 o
   4  14   3      149.49      144.58      1.72 o
  -4  15   3       51.57       54.23      1.51 o
  -3  15   3       11.84        8.52      0.99 o
  -2  15   3      229.33      237.47      2.52 o
  -1  15   3       52.61       54.20      1.69 o
   0  15   3       34.60       34.27      1.40 o
   1  15   3       42.19       39.51      1.55 o
   2  15   3      226.41      222.07      2.46 o
   3  15   3       11.97        8.83      1.06 o
   4  15   3       49.88       53.40      1.33 o
  -3  16   3      121.26      114.31      1.89 o
  -2  16   3      144.98      140.17      2.13 o
  -1  16   3       34.24       36.82      1.46 o
   0  16   3      540.65      498.28      3.74 o
   1  16   3       37.06       36.76      1.45 o
   2  16   3      148.53      145.05      2.11 o
   3  16   3      111.30      111.25      1.85 o
   4  16   3       38.58       41.23      3.01 o
  -3  17   3       27.91       27.67      1.25 o
  -2  17   3      265.68      270.99      2.63 o
  -1  17   3      699.35      699.61      4.54 o
   0  17   3        0.17        0.93      1.02 <
   1  17   3      694.95      677.29      4.18 o
   2  17   3      265.73      263.38      3.27 o
   3  17   3       29.01       28.51      1.14 o
  -2  18   3      166.10      182.30      2.28 o
  -1  18   3       92.23       90.29      1.84 o
   0  18   3      115.42      138.69      2.20 o
   1  18   3       96.76       93.80      1.98 o
   2  18   3      170.47      183.60      2.18 o
  -2  19   3      101.11       94.37      2.26 o
  -1  19   3      107.23      121.65      2.18 o
   0  19   3       75.90       82.33      1.76 o
   1  19   3      105.75      114.59      1.81 o
   2  19   3      110.88      116.56      3.14 o
   0  20   3       49.80       47.07      1.77 o
   1  20   3        5.20        6.75      2.20 o
   0   0   4     1716.15     1612.03      6.15 o
   1   0   4     2985.05     3066.26      5.50 o
   2   0   4     4758.59     4959.38      8.02 o
   3   0   4      407.76      442.48      2.36 o
   4   0   4     1298.60     1346.08      5.53 o
   5   0   4      108.04      102.80      1.77 o
   6   0   4       27.79       25.67      1.30 o
  -6   1   4      173.64      174.52      2.62 o
  -5   1   4      172.86      188.30      2.18 o
  -4   1   4     1486.82     1510.90      5.37 o
  -3   1   4      985.85      975.06      3.69 o
  -2   1   4      624.51      635.30      2.59 o
  -1   1   4      141.22      143.72      1.22 o
   0   1   4        3.21        3.03      0.49 o
   1   1   4      149.51      152.42      1.19 o
   2   1   4      636.58      636.48      2.75 o
   3   1   4     1007.66     1018.81      3.56 o
   4   1   4     1515.50     1544.74      5.27 o
   5   1   4      171.25      185.81      2.28 o
   6   1   4      181.01      182.87      2.26 o
  -6   2   4      248.59      257.07      3.11 o
  -5   2   4       74.81       74.56      1.77 o
  -4   2   4      326.34      340.14      2.72 o
  -3   2   4      407.25      369.22      2.41 o
  -2   2   4       43.11       47.67      0.89 o
  -1   2   4     1447.23     1623.43      5.48 o
   0   2   4       26.07       21.76      0.65 o
   1   2   4     1500.44     1659.36      3.92 o
   2   2   4       52.93       57.92      1.01 o
   3   2   4      408.65      380.67      2.37 o
   4   2   4      319.01      329.79      2.52 o
   5   2   4       78.08       76.02      1.61 o
   6   2   4      246.25      252.04      2.60 o
  -6   3   4        3.52        3.79      1.32 <
  -5   3   4      591.50      603.40      3.68 o
  -4   3   4      232.74      231.06      2.20 o
  -3   3   4      159.77      159.38      1.63 o
  -2   3   4      877.74      853.72      3.84 o
  -1   3   4      353.89      403.72      2.67 o
   0   3   4       28.15       25.45      0.67 o
   1   3   4      335.10      379.64      1.89 o
   2   3   4      848.88      829.31      3.38 o
   3   3   4      145.50      143.88      1.63 o
   4   3   4      228.54      224.77      2.11 o
   5   3   4      570.16      591.92      3.89 o
   6   3   4        4.13        2.49      1.24 <
  -6   4   4       32.07       33.34      1.56 o
  -5   4   4      137.11      143.18      2.16 o
  -4   4   4      103.50       99.57      1.71 o
  -3   4   4       41.27       43.41      1.06 o
  -2   4   4      488.77      493.35      2.63 o
  -1   4   4       52.30       53.24      1.01 o
   0   4   4     1297.16     1399.93      4.59 o
   1   4   4       63.95       70.13      0.88 o
   2   4   4      472.64      475.05      2.83 o
   3   4   4       48.53       53.63      1.27 o
   4   4   4       97.09       92.55      1.64 o
   5   4   4      141.89      144.40      1.92 o
   6   4   4       30.62       30.27      1.51 o
  -6   5   4       48.33       47.74      2.42 o
  -5   5   4       22.74       24.33      1.56 o
  -4   5   4       23.41       22.25      1.19 o
  -3   5   4      280.47      291.49      2.44 o
  -2   5   4        8.32       10.21      0.60 o
  -1   5   4      208.25      253.72      1.94 o
   0   5   4      232.95      261.25      2.13 o
   1   5   4      229.00      279.84      1.64 o
   2   5   4        7.06        9.91      0.67 o
   3   5   4      295.16      304.74      2.49 o
   4   5   4       17.81       16.80      1.19 o
   5   5   4       24.83       26.43      1.40 o
   6   5   4       49.46       46.66      2.50 o
  -5   6   4       59.80       55.71      2.00 o
  -4   6   4        4.79        4.31      1.04 o
  -3   6   4      164.24      168.67      1.85 o
  -2   6   4       62.62       53.84      0.96 o
  -1   6   4      753.85      772.70      3.25 o
   0   6   4      390.98      388.80      2.33 o
   1   6   4      748.95      768.43      2.86 o
   2   6   4       71.36       64.69      1.12 o
   3   6   4      159.20      166.94      1.81 o
   4   6   4        4.09        4.12      0.89 o
   5   6   4       57.29       52.96      1.63 o
   6   6   4       78.76       75.01      3.64 o
  -5   7   4       66.05       68.49      1.87 o
  -4   7   4      103.57      104.93      1.87 o
  -3   7   4       19.39       20.54      0.98 o
  -2   7   4      248.60      243.11      1.97 o
  -1   7   4      769.55      764.67      3.38 o
   0   7   4      152.23      148.13      1.76 o
   1   7   4      759.89      755.58      3.11 o
   2   7   4      246.84      243.24      1.90 o
   3   7   4       17.37       17.79      0.94 o
   4   7   4      112.18      109.29      1.81 o
   5   7   4       67.92       67.01      1.89 o
  -5   8   4      135.11      131.36      2.59 o
  -4   8   4       80.25       82.45      1.87 o
  -3   8   4      226.45      213.24      2.10 o
  -2   8   4      255.80      265.19      2.24 o
  -1   8   4      118.64      117.35      1.43 o
   0   8   4      417.78      460.03      2.94 o
   1   8   4      130.06      125.99      1.50 o
   2   8   4      254.18      268.52      2.33 o
   3   8   4      222.71      209.30      2.03 o
   4   8   4       79.09       81.52      1.94 o
   5   8   4      128.60      120.13      2.37 o
  -5   9   4       21.43       20.48      1.37 o
  -4   9   4       99.61       98.32      2.26 o
  -3   9   4      120.29      112.12      1.94 o
  -2   9   4       77.85       72.64      1.40 o
  -1   9   4      156.09      142.71      1.59 o
   0   9   4      598.38      582.22      3.46 o
   1   9   4      156.33      147.80      1.90 o
   2   9   4       73.41       66.35      1.33 o
   3   9   4      117.49      112.68      1.82 o
   4   9   4       96.00       88.77      2.18 o
   5   9   4       18.85       17.45      1.17 o
  -5  10   4       19.95       21.58      1.51 o
  -4  10   4      111.53      112.44      2.07 o
  -3  10   4       51.23       52.05      1.55 o
  -2  10   4      483.47      481.10      3.22 o
  -1  10   4       81.55       80.87      1.28 o
   0  10   4       96.44       91.69      1.61 o
   1  10   4       78.80       74.43      1.28 o
   2  10   4      490.56      485.28      2.93 o
   3  10   4       54.09       52.49      1.55 o
   4  10   4      120.38      122.77      2.60 o
   5  10   4       21.43       22.98      1.12 o
  -5  11   4       40.46       42.81      1.61 o
  -4  11   4       24.40       28.85      1.45 o
  -3  11   4       54.68       52.44      1.61 o
  -2  11   4      382.30      392.98      2.85 o
  -1  11   4      185.93      183.01      1.98 o
   0  11   4       60.34       64.72      1.35 o
   1  11   4      191.07      186.38      1.85 o
   2  11   4      402.23      414.27      2.73 o
   3  11   4       54.18       47.66      1.42 o
   4  11   4       24.94       25.62      1.46 o
   5  11   4       41.88       44.96      1.27 o
  -4  12   4       35.51       35.95      1.55 o
  -3  12   4      189.01      203.67      2.67 o
  -2  12   4      127.72      134.79      1.94 o
  -1  12   4      341.11      356.68      2.78 o
   0  12   4       15.66       16.61      1.04 o
   1  12   4      338.50      355.10      2.67 o
   2  12   4      119.19      124.51      1.66 o
   3  12   4      187.39      197.70      2.67 o
   4  12   4       31.32       32.37      1.45 o
  -4  13   4       58.07       63.95      1.68 o
  -3  13   4      219.36      220.08      2.63 o
  -2  13   4      255.16      252.19      2.68 o
  -1  13   4     2134.98     2227.62      6.75 o
   0  13   4      721.60      741.12      4.38 o
   1  13   4     2134.82     2233.89      6.15 o
   2  13   4      249.41      239.83      2.39 o
   3  13   4      214.08      210.83      2.63 o
   4  13   4       58.48       60.80      1.59 o
  -4  14   4      177.82      179.05      2.55 o
  -3  14   4      155.59      163.46      2.44 o
  -2  14   4      390.26      397.11      3.20 o
  -1  14   4      158.54      159.17      2.02 o
   0  14   4        1.65        1.43      0.98 <
   1  14   4      165.86      165.82      2.03 o
   2  14   4      384.66      385.35      2.96 o
   3  14   4      168.68      171.66      2.21 o
   4  14   4      174.64      176.80      1.95 o
  -4  15   4       45.21       44.14      2.15 o
  -3  15   4        0.60        1.30      0.98 <
  -2  15   4      232.26      218.47      2.34 o
  -1  15   4      177.13      190.25      2.60 o
   0  15   4      419.34      408.94      3.42 o
   1  15   4      190.00      203.54      2.65 o
   2  15   4      220.04      201.17      2.26 o
   3  15   4        1.08        1.20      0.94 <
   4  15   4       47.32       51.56      1.64 o
  -3  16   4      212.39      201.49      2.44 o
  -2  16   4      134.64      126.97      2.13 o
  -1  16   4       10.35       10.36      1.11 o
   0  16   4      140.79      147.20      2.15 o
   1  16   4        7.68        5.71      1.19 o
   2  16   4      130.51      120.15      2.10 o
   3  16   4      216.16      209.32      2.37 o
  -3  17   4        3.28       -0.94      2.23 <
  -2  17   4       27.99       26.37      1.11 o
  -1  17   4       11.64       13.04      0.93 o
   0  17   4       31.31       28.32      1.11 o
   1  17   4       15.91       12.77      1.09 o
   2  17   4       24.43       25.73      1.50 o
   3  17   4        4.45        1.43      1.63 <
  -2  18   4        7.33        6.23      1.15 o
  -1  18   4       19.47       20.71      0.93 o
   0  18   4        8.46        5.20      0.93 o
   1  18   4       15.86       16.13      1.22 o
   2  18   4        7.40        7.99      1.22 o
  -1  19   4       21.55       25.55      1.46 o
   0  19   4        3.80        7.73      1.02 o
   1  19   4       19.58       22.28      1.45 o
   0   0   5       47.02       57.51      1.56 o
   1   0   5      314.23      279.11      2.26 o
   2   0   5      331.60      371.53      2.96 o
   3   0   5      145.70      148.99      1.76 o
   4   0   5      219.15      216.08      2.50 o
   5   0   5      460.23      465.47      3.48 o
  -5   1   5      100.09       97.36      2.10 o
  -4   1   5      133.31      144.01      2.13 o
  -3   1   5      230.20      217.04      2.11 o
  -2   1   5       20.28       20.72      0.89 o
  -1   1   5      205.28      220.34      1.89 o
   0   1   5       13.88       15.22      0.83 o
   1   1   5      221.83      232.02      2.10 o
   2   1   5       20.78       21.70      0.91 o
   3   1   5      248.92      242.14      2.13 o
   4   1   5      132.94      140.74      2.08 o
   5   1   5      111.60      106.62      2.11 o
  -5   2   5       29.60       28.61      1.35 o
  -4   2   5       62.52       64.02      1.48 o
  -3   2   5      171.72      169.21      1.97 o
  -2   2   5       88.30      101.35      1.43 o
  -1   2   5     1018.86     1094.77      4.42 o
   0   2   5       18.11       17.71      0.78 o
   1   2   5      988.06     1046.98      3.79 o
   2   2   5       83.40       94.47      1.40 o
   3   2   5      168.45      167.82      2.10 o
   4   2   5       65.88       71.52      1.58 o
   5   2   5       28.46       26.38      1.42 o
  -5   3   5      376.51      398.61      3.27 o
  -4   3   5      147.57      155.58      2.18 o
  -3   3   5      479.07      479.36      3.07 o
  -2   3   5       66.49       61.87      1.45 o
  -1   3   5       77.79       80.89      1.35 o
   0   3   5      581.88      569.59      3.09 o
   1   3   5       69.87       73.08      1.02 o
   2   3   5       64.53       60.54      1.09 o
   3   3   5      468.95      476.57      3.38 o
   4   3   5      147.37      150.37      2.37 o
   5   3   5      393.51      410.51      3.66 o
  -5   4   5       56.17       55.22      1.35 o
  -4   4   5       76.39       75.08      1.81 o
  -3   4   5      444.85      466.30      3.11 o
  -2   4   5      100.37       91.47      1.46 o
  -1   4   5     1240.21     1220.56      5.38 o
   0   4   5       11.49        9.30      0.70 o
   1   4   5     1222.13     1176.47      3.79 o
   2   4   5      102.67       91.05      1.48 o
   3   4   5      452.64      471.67      3.25 o
   4   4   5       82.99       86.16      1.87 o
   5   4   5       52.09       54.50      1.48 o
  -5   5   5      204.10      218.65      2.52 o
  -4   5   5       98.18      101.53      1.87 o
  -3   5   5      967.52      991.91      4.36 o
  -2   5   5      201.26      199.87      2.07 o
  -1   5   5      258.30      272.62      2.50 o
   0   5   5     1182.96     1183.22      5.25 o
   1   5   5      247.67      257.31      1.77 o
   2   5   5      196.48      200.37      2.15 o
   3   5   5      936.19      949.93      4.59 o
   4   5   5       98.72      103.36      1.84 o
   5   5   5      200.56      210.13      2.36 o
  -5   6   5       10.97       10.34      1.12 o
  -4   6   5       20.73       21.50      1.27 o
  -3   6   5      118.96      122.83      1.76 o
  -2   6   5      135.36      135.31      1.64 o
  -1   6   5      360.72      356.27      2.91 o
   0   6   5       64.78       71.65      1.55 o
   1   6   5      367.60      359.99      2.29 o
   2   6   5      135.88      134.79      1.76 o
   3   6   5      122.77      126.98      1.89 o
   4   6   5       17.19       17.19      1.17 o
   5   6   5       11.46       11.11      1.12 o
  -5   7   5       57.49       53.87      1.71 o
  -4   7   5        2.32        3.25      1.04 o
  -3   7   5      274.53      272.93      2.77 o
  -2   7   5       96.74       90.27      1.53 o
  -1   7   5      201.08      191.80      2.24 o
   0   7   5      756.83      720.02      4.03 o
   1   7   5      208.26      204.24      1.82 o
   2   7   5      105.12      102.11      1.61 o
   3   7   5      285.36      285.32      2.65 o
   4   7   5        2.48        2.23      0.96 <
   5   7   5       60.77       59.82      1.64 o
  -5   8   5        1.31       -1.24      1.35 <
  -4   8   5      132.23      137.02      2.23 o
  -3   8   5       57.72       52.99      1.53 o
  -2   8   5      312.85      318.62      2.57 o
  -1   8   5       23.40       23.34      1.42 o
   0   8   5      105.54      104.96      1.68 o
   1   8   5       29.76       29.62      1.04 o
   2   8   5      311.55      319.67      2.68 o
   3   8   5       60.79       56.47      1.38 o
   4   8   5      122.14      124.28      2.00 o
   5   8   5        1.65        0.73      1.17 <
  -5   9   5       22.15       18.82      1.40 o
  -4   9   5       10.28        9.43      1.25 o
  -3   9   5       36.77       35.86      1.40 o
  -2   9   5      266.95      264.70      2.59 o
  -1   9   5      255.01      265.19      3.06 o
   0   9   5     1192.57     1211.28      5.33 o
   1   9   5      249.07      255.44      2.44 o
   2   9   5      254.02      256.14      2.67 o
   3   9   5       33.77       30.98      1.38 o
   4   9   5       10.41        7.71      1.22 o
   5   9   5       24.07       22.53      1.07 o
  -5  10   5        3.00       -1.76      2.47 <
  -4  10   5      242.40      265.89      3.09 o
  -3  10   5       72.56       67.70      1.84 o
  -2  10   5      673.29      674.01      4.13 o
  -1  10   5       97.03       98.62      1.77 o
   0  10   5      619.06      647.50      3.59 o
   1  10   5       91.37       92.03      1.61 o
   2  10   5      693.90      689.77      4.23 o
   3  10   5       71.79       61.82      1.61 o
   4  10   5      242.50      258.29      2.81 o
   5  10   5        2.76        0.68      1.22 <
  -4  11   5       50.88       48.88      1.51 o
  -3  11   5       44.59       39.44      1.64 o
  -2  11   5      281.09      294.11      2.83 o
  -1  11   5      230.42      233.71      2.44 o
   0  11   5      538.02      526.42      3.22 o
   1  11   5      231.32      231.44      2.28 o
   2  11   5      269.65      282.05      2.57 o
   3  11   5       43.72       39.12      1.25 o
   4  11   5       51.61       48.57      1.51 o
  -4  12   5      270.47      277.11      3.04 o
  -3  12   5       20.10       18.57      1.27 o
  -2  12   5      287.07      285.83      2.68 o
  -1  12   5       99.27      100.73      2.02 o
   0  12   5      388.10      393.91      2.65 o
   1  12   5       99.45      104.47      1.66 o
   2  12   5      272.47      268.59      2.47 o
   3  12   5       20.08       17.24      1.15 o
   4  12   5      265.78      267.28      2.55 o
  -4  13   5        8.85        8.88      1.14 o
  -3  13   5        7.07        6.46      0.99 o
  -2  13   5       15.26       17.55      1.12 o
  -1  13   5       50.26       50.15      1.48 o
   0  13   5        9.89        9.55      0.91 o
   1  13   5       49.19       45.88      1.32 o
   2  13   5       19.07       21.16      1.01 o
   3  13   5        7.91        5.25      1.04 o
   4  13   5        8.96        8.80      1.07 o
  -3  14   5       46.62       46.86      1.55 o
  -2  14   5      374.90      402.48      3.27 o
  -1  14   5       17.93       16.22      1.06 o
   0  14   5       52.93       51.17      1.33 o
   1  14   5       16.94       15.50      0.91 o
   2  14   5      392.56      420.97      3.11 o
   3  14   5       45.41       43.87      1.33 o
  -3  15   5      120.76      115.14      1.90 o
  -2  15   5      107.98      111.99      1.89 o
  -1  15   5       78.16       76.43      1.74 o
   0  15   5      156.62      175.61      2.13 o
   1  15   5       75.38       74.75      1.68 o
   2  15   5      115.19      113.51      2.08 o
   3  15   5      121.41      116.18      1.82 o
  -2  16   5       87.59       86.95      1.69 o
  -1  16   5       21.88       20.32      1.12 o
   0  16   5       13.97       15.29      1.01 o
   1  16   5       23.01       22.04      1.17 o
   2  16   5       91.66       86.61      2.10 o
   3  16   5       85.31       85.83      4.85 o
  -2  17   5      259.12      246.58      2.57 o
  -1  17   5       98.30       99.93      1.55 o
   0  17   5      276.45      275.56      2.75 o
   1  17   5      101.02       99.46      1.68 o
   2  17   5      270.41      260.44      3.56 o
  -1  18   5      229.82      241.85      2.86 o
   0  18   5      131.01      129.05      1.98 o
   1  18   5      224.34      245.31      4.98 o
   0   0   6     1203.96     1189.74      7.55 o
   1   0   6      232.15      219.06      2.49 o
   2   0   6      130.96      120.80      1.98 o
   3   0   6       68.56       74.56      1.53 o
   4   0   6       22.51       20.92      1.45 o
   5   0   6       48.59       47.80      1.63 o
  -5   1   6       74.76       84.03      1.84 o
  -4   1   6      155.32      156.86      2.50 o
  -3   1   6      122.06      120.36      2.24 o
  -2   1   6      328.15      317.19      2.78 o
  -1   1   6      290.78      303.80      2.88 o
   0   1   6        2.05        2.77      0.88 o
   1   1   6      278.86      292.79      2.67 o
   2   1   6      330.36      326.24      2.85 o
   3   1   6      117.55      109.35      1.82 o
   4   1   6      160.10      173.56      2.55 o
   5   1   6       71.59       71.63      1.79 o
  -5   2   6       47.11       48.31      1.48 o
  -4   2   6       98.15       97.80      1.64 o
  -3   2   6        5.13        5.07      1.11 o
  -2   2   6      297.81      305.28      2.68 o
  -1   2   6      354.59      348.14      3.12 o
   0   2   6       83.24       76.95      1.53 o
   1   2   6      368.41      355.90      2.94 o
   2   2   6      308.50      316.62      2.67 o
   3   2   6        4.09        3.01      1.19 <
   4   2   6       96.45       92.78      2.13 o
   5   2   6       48.86       50.02      1.25 o
  -5   3   6       18.70       21.84      1.22 o
  -4   3   6      165.87      172.34      2.23 o
  -3   3   6      144.61      149.25      2.13 o
  -2   3   6       96.77       97.35      1.81 o
  -1   3   6      288.20      293.52      2.68 o
   0   3   6       25.69       23.39      0.98 o
   1   3   6      287.60      294.95      2.37 o
   2   3   6       88.97       90.29      1.69 o
   3   3   6      151.40      159.45      2.39 o
   4   3   6      157.75      162.91      2.59 o
   5   3   6       18.20       17.55      1.11 o
  -5   4   6       47.99       49.06      1.35 o
  -4   4   6       51.12       53.45      1.56 o
  -3   4   6      407.32      408.71      3.01 o
  -2   4   6      121.94      127.76      1.82 o
  -1   4   6      386.41      376.94      2.68 o
   0   4   6        5.42        7.06      0.91 o
   1   4   6      371.79      361.77      2.63 o
   2   4   6      118.62      129.49      2.39 o
   3   4   6      398.36      397.44      3.32 o
   4   4   6       48.71       47.67      1.51 o
   5   4   6       49.84       49.74      1.38 o
  -5   5   6       19.70       20.30      1.25 o
  -4   5   6      165.52      165.38      2.18 o
  -3   5   6      123.85      132.45      1.82 o
  -2   5   6      147.85      142.64      1.94 o
  -1   5   6      649.48      662.17      3.89 o
   0   5   6       45.23       45.17      1.42 o
   1   5   6      653.62      656.59      3.40 o
   2   5   6      144.09      135.96      2.11 o
   3   5   6      135.42      142.99      2.34 o
   4   5   6      169.50      161.06      2.28 o
   5   5   6       22.19       21.26      1.09 o
  -5   6   6      117.83      120.67      2.16 o
  -4   6   6      308.28      320.34      2.83 o
  -3   6   6      516.80      525.31      3.38 o
  -2   6   6       76.00       74.07      1.50 o
  -1   6   6      330.41      346.41      3.14 o
   0   6   6      166.33      157.66      2.67 o
   1   6   6      314.38      330.51      2.85 o
   2   6   6       77.00       76.40      1.66 o
   3   6   6      503.57      507.28      3.71 o
   4   6   6      315.29      331.12      2.91 o
   5   6   6      118.34      121.42      2.36 o
  -5   7   6       24.27       20.54      2.00 o
  -4   7   6      103.50      104.10      1.66 o
  -3   7   6      177.39      160.75      2.13 o
  -2   7   6      164.35      174.39      2.31 o
  -1   7   6      104.55      101.40      2.13 o
   0   7   6       48.59       47.28      1.77 o
   1   7   6       93.18       88.66      2.00 o
   2   7   6      156.16      170.02      2.28 o
   3   7   6      167.67      152.19      2.05 o
   4   7   6      106.79      108.98      1.85 o
   5   7   6       23.88       22.36      1.71 o
  -4   8   6      154.03      152.73      2.13 o
  -3   8   6      214.14      222.33      2.42 o
  -2   8   6      239.66      250.60      2.44 o
  -1   8   6      522.07      514.27      4.41 o
   0   8   6      802.23      844.71      5.16 o
   1   8   6      524.20      506.48      4.31 o
   2   8   6      226.52      244.01      2.83 o
   3   8   6      224.91      225.40      2.68 o
   4   8   6      156.78      151.57      2.42 o
  -4   9   6       15.18       13.94      1.12 o
  -3   9   6      100.04      105.76      2.00 o
  -2   9   6       40.88       40.08      1.35 o
  -1   9   6      837.93      815.86      5.22 o
   0   9   6       14.01       12.28      1.40 o
   1   9   6      846.34      821.81      5.48 o
   2   9   6       41.91       41.36      1.68 o
   3   9   6       94.51       96.94      1.92 o
   4   9   6       14.48       14.31      1.11 o
  -4  10   6       46.43       50.32      1.33 o
  -3  10   6       78.75       83.70      1.89 o
  -2  10   6      198.32      200.39      2.60 o
  -1  10   6       22.83       23.78      1.35 o
   0  10   6     1117.00     1118.47      5.60 o
   1  10   6       22.72       21.40      1.24 o
   2  10   6      187.28      187.36      2.55 o
   3  10   6       91.10       97.62      1.74 o
   4  10   6       44.30       44.75      1.46 o
  -4  11   6        2.67        3.55      1.07 o
  -3  11   6       11.62        9.99      1.19 o
  -2  11   6      266.98      268.03      2.90 o
  -1  11   6      238.44      268.57      2.85 o
   0  11   6      289.19      315.62      2.94 o
   1  11   6      250.55      275.97      3.20 o
   2  11   6      274.74      271.55      3.07 o
   3  11   6       12.45        8.95      1.12 o
   4  11   6        2.87        1.74      1.37 <
  -3  12   6        1.49        5.06      1.04 o
  -2  12   6      377.50      402.76      3.17 o
  -1  12   6       22.90       19.39      1.35 o
   0  12   6      222.92      225.65      2.39 o
   1  12   6       24.31       23.44      1.19 o
   2  12   6      391.56      423.28      3.42 o
   3  12   6        1.97        3.20      1.06 o
  -3  13   6      154.11      159.61      2.00 o
  -2  13   6       31.67       30.46      1.12 o
  -1  13   6       86.50       94.39      1.84 o
   0  13   6      107.86      118.65      1.79 o
   1  13   6       88.91       97.41      1.66 o
   2  13   6       31.13       26.06      1.17 o
   3  13   6      152.17      148.81      2.41 o
  -3  14   6       78.24       80.93      1.63 o
  -2  14   6        1.06        2.26      0.91 <
  -1  14   6       60.74       58.00      1.42 o
   0  14   6       85.77       80.85      1.69 o
   1  14   6       57.10       54.28      1.25 o
   2  14   6        0.83       -0.44      1.02 <
   3  14   6       75.96       76.71      1.74 o
  -2  15   6       63.90       64.26      1.32 o
  -1  15   6       74.46       74.49      1.66 o
   0  15   6       91.43       94.03      2.26 o
   1  15   6       79.07       74.58      1.74 o
   2  15   6       61.14       61.84      1.69 o
  -2  16   6      118.22      111.50      2.54 o
  -1  16   6       40.20       42.84      1.32 o
   0  16   6       59.42       60.99      1.61 o
   1  16   6       39.80       42.39      1.61 o
   0  17   6       40.53       45.87      1.68 o
   0   0   7     2016.85     1988.14     10.73 o
   1   0   7      115.70      129.08      2.67 o
   2   0   7      489.44      501.96      3.68 o
   3   0   7        9.72        7.76      0.98 o
   4   0   7        2.16        3.29      1.06 o
   5   0   7        2.06        0.94      1.30 <
  -5   1   7       12.23       11.43      1.20 o
  -4   1   7      222.77      218.65      2.67 o
  -3   1   7        7.79        8.90      1.06 o
  -2   1   7      509.92      494.88      3.90 o
  -1   1   7      274.76      272.93      3.22 o
   0   1   7      116.70      127.49      2.11 o
   1   1   7      275.73      270.13      3.38 o
   2   1   7      507.69      491.89      3.72 o
   3   1   7        7.78        7.27      1.17 o
   4   1   7      213.38      218.65      2.85 o
   5   1   7       10.86       10.02      1.46 o
  -4   2   7       36.55       30.63      1.37 o
  -3   2   7       29.87       25.45      1.43 o
  -2   2   7      118.22      115.71      2.29 o
  -1   2   7      173.42      167.61      2.62 o
   0   2   7       75.98       73.97      1.76 o
   1   2   7      171.18      165.81      2.50 o
   2   2   7      102.68       96.19      1.89 o
   3   2   7       29.06       24.50      1.35 o
   4   2   7       36.11       33.05      1.43 o
  -4   3   7       54.25       60.98      1.58 o
  -3   3   7       32.78       34.30      1.48 o
  -2   3   7       89.67       87.68      2.11 o
  -1   3   7      203.27      193.07      2.55 o
   0   3   7      159.74      162.86      2.62 o
   1   3   7      203.26      194.61      2.65 o
   2   3   7       93.92       92.50      1.98 o
   3   3   7       31.82       32.50      1.40 o
   4   3   7       53.82       60.85      1.42 o
  -4   4   7        1.13        2.46      0.91 <
  -3   4   7      180.46      170.28      2.57 o
  -2   4   7      378.12      385.73      3.50 o
  -1   4   7      227.59      224.02      3.07 o
   0   4   7     2164.19     2200.36     10.34 o
   1   4   7      225.40      220.72      2.88 o
   2   4   7      386.05      403.55      4.08 o
   3   4   7      181.72      173.92      2.50 o
   4   4   7        1.49        2.80      0.94 <
  -4   5   7      120.74      115.01      1.74 o
  -3   5   7        7.26       11.81      1.04 o
  -2   5   7      618.69      598.15      3.84 o
  -1   5   7       28.55       26.38      1.37 o
   0   5   7      248.52      241.41      2.93 o
   1   5   7       28.67       26.74      1.40 o
   2   5   7      617.18      598.18      4.55 o
   3   5   7        8.50       13.94      1.35 o
   4   5   7      116.95      111.07      1.71 o
  -4   6   7        9.27        9.38      0.98 o
  -3   6   7        9.10        5.66      0.98 o
  -2   6   7      165.10      150.83      2.26 o
  -1   6   7      142.82      138.58      2.41 o
   0   6   7     1095.55     1076.59      6.20 o
   1   6   7      143.04      141.85      2.77 o
   2   6   7      168.56      157.98      3.06 o
   3   6   7       12.79        8.26      1.20 o
   4   6   7        9.52        9.12      1.11 o
  -4   7   7       21.88       23.71      1.20 o
  -3   7   7      358.09      355.44      2.65 o
  -2   7   7       72.32       75.50      1.68 o
  -1   7   7       87.92      106.18      2.23 o
   0   7   7      197.40      199.52      2.72 o
   1   7   7       98.69      108.62      2.50 o
   2   7   7       75.07       75.19      2.98 o
   3   7   7      359.23      355.93      3.76 o
   4   7   7       18.09       19.21      1.27 o
  -4   8   7       24.05       25.10      1.14 o
  -3   8   7      271.69      277.74      2.46 o
  -2   8   7       76.72       68.38      1.71 o
  -1   8   7       45.62       45.44      1.58 o
   0   8   7      570.12      572.92      4.78 o
   1   8   7       40.25       41.69      1.85 o
   2   8   7       71.81       65.63      2.52 o
   3   8   7      263.72      270.29      3.25 o
   4   8   7       24.88       24.04      1.22 o
  -4   9   7       31.09       28.42      1.63 o
  -3   9   7      207.54      205.31      2.33 o
  -2   9   7        5.42        8.08      1.06 o
  -1   9   7      541.04      569.70      3.97 o
   0   9   7       26.16       22.90      1.53 o
   1   9   7      548.59      565.47      4.18 o
   2   9   7        6.61        8.91      1.64 o
   3   9   7      210.73      205.09      3.33 o
   4   9   7       31.83       23.52      1.66 o
  -3  10   7      512.67      522.66      3.40 o
  -2  10   7       85.64       87.82      2.00 o
  -1  10   7      164.00      167.66      2.28 o
   0  10   7        2.80        2.94      1.11 <
   1  10   7      170.11      169.17      2.57 o
   2  10   7       85.88       92.08      2.08 o
   3  10   7      512.92      517.86      3.94 o
  -3  11   7        8.85       10.77      0.93 o
  -2  11   7      102.81      105.74      1.81 o
  -1  11   7       12.19       12.93      1.12 o
   0  11   7      183.97      182.10      2.55 o
   1  11   7        8.32        9.86      1.24 o
   2  11   7      105.66      108.10      2.13 o
   3  11   7        8.47        8.05      1.15 o
  -3  12   7      117.15      114.34      1.87 o
  -2  12   7      113.63      110.15      1.59 o
  -1  12   7       57.60       51.23      1.45 o
   0  12   7        5.49        5.29      0.89 o
   1  12   7       52.07       46.24      1.40 o
   2  12   7      113.88      108.73      2.02 o
   3  12   7      113.16      116.15      3.04 o
  -2  13   7      141.44      143.93      1.84 o
  -1  13   7      571.90      589.84      3.56 o
   0  13   7       29.45       25.75      1.14 o
   1  13   7      579.35      586.11      3.71 o
   2  13   7      146.52      145.70      2.10 o
  -2  14   7       52.15       51.14      1.61 o
  -1  14   7       74.72       72.61      1.35 o
   0  14   7        0.43        1.90      0.96 <
   1  14   7       71.53       68.93      1.51 o
   2  14   7       53.23       49.92      3.38 o
  -1  15   7      158.53      168.03      2.63 o
   0  15   7        1.52       -0.24      1.11 <
   1  15   7      159.54      166.21      3.94 o
   0   0   8      873.05      958.35      7.84 o
   1   0   8      780.16      830.23      5.77 o
   2   0   8       95.65       91.21      2.00 o
   3   0   8       31.28       46.39      1.68 o
   4   0   8        3.53        3.35      1.01 o
  -4   1   8       20.99       20.46      1.17 o
  -3   1   8      229.71      231.29      2.77 o
  -2   1   8      172.14      162.85      2.78 o
  -1   1   8      226.29      227.48      3.50 o
   0   1   8      277.34      300.06      4.02 o
   1   1   8      230.86      235.92      3.22 o
   2   1   8      179.90      167.94      2.59 o
   3   1   8      235.90      241.54      3.09 o
   4   1   8       23.16       22.14      1.11 o
  -4   2   8       63.51       61.19      1.46 o
  -3   2   8       20.84       19.44      1.09 o
  -2   2   8        4.37        5.55      1.33 o
  -1   2   8      970.24      976.31      6.90 o
   0   2   8       20.40       20.64      1.66 o
   1   2   8      952.78      979.48      6.25 o
   2   2   8        4.05        3.22      1.20 <
   3   2   8       18.38       17.88      1.12 o
   4   2   8       60.99       58.78      1.43 o
  -4   3   8       25.13       23.80      1.22 o
  -3   3   8      362.54      347.18      3.04 o
  -2   3   8       22.24       24.30      1.45 o
  -1   3   8      403.49      419.44      3.98 o
   0   3   8       93.18       98.06      2.52 o
   1   3   8      395.80      403.50      4.67 o
   2   3   8       20.28       22.90      1.55 o
   3   3   8      349.90      336.20      3.25 o
   4   3   8       24.76       28.82      1.37 o
  -4   4   8       39.35       40.68      1.33 o
  -3   4   8       21.09       20.74      1.01 o
  -2   4   8       67.99       69.53      1.72 o
  -1   4   8        9.97        7.45      1.74 o
   0   4   8        0.26       -0.18      1.33 <
   1   4   8        5.67        5.12      1.37 o
   2   4   8       73.95       77.37      2.24 o
   3   4   8       21.50       21.40      1.38 o
   4   4   8       43.51       44.31      1.76 o
  -4   5   8       42.74       40.22      1.95 o
  -3   5   8       21.18       23.28      1.15 o
  -2   5   8       71.33       78.61      2.02 o
  -1   5   8        8.96        6.36      1.59 o
   0   5   8        4.61        6.29      1.45 o
   1   5   8        7.17        4.46      1.66 <
   2   5   8       70.92       73.83      2.50 o
   3   5   8       25.31       29.00      1.53 o
   4   5   8       44.22       41.41      2.18 o
  -3   6   8      123.64      127.19      2.08 o
  -2   6   8      171.53      154.29      2.57 o
  -1   6   8      111.26      115.19      2.77 o
   0   6   8        6.25        5.92      1.32 o
   1   6   8      114.60      125.24      3.35 o
   2   6   8      166.53      158.68      3.32 o
   3   6   8      121.93      128.51      2.47 o
  -3   7   8       52.49       47.41      1.38 o
  -2   7   8      181.13      176.38      2.46 o
  -1   7   8       10.71       11.92      1.27 o
   0   7   8      335.55      340.83      3.58 o
   1   7   8       11.11       11.17      1.79 o
   2   7   8      181.07      175.96      3.37 o
   3   7   8       55.78       52.42      1.87 o
  -3   8   8        4.95        4.62      1.14 o
  -2   8   8       74.49       83.16      1.56 o
  -1   8   8      233.53      223.87      2.78 o
   0   8   8       36.06       37.83      1.51 o
   1   8   8      232.75      219.17      2.78 o
   2   8   8       76.79       81.93      2.20 o
   3   8   8        5.44        4.38      1.09 o
  -3   9   8        9.66       14.59      1.37 o
  -2   9   8       99.78       98.92      1.74 o
  -1   9   8       58.49       55.40      1.45 o
   0   9   8       33.63       34.12      1.45 o
   1   9   8       57.34       54.16      1.77 o
   2   9   8       95.42       94.40      2.20 o
   3   9   8       10.31       13.55      1.25 o
  -2  10   8       10.34       11.95      0.93 o
  -1  10   8        8.92        8.99      1.09 o
   0  10   8       61.88       62.23      1.50 o
   1  10   8       10.30       11.74      1.27 o
   2  10   8       14.25       17.16      1.15 o
  -2  11   8      212.52      207.61      2.13 o
  -1  11   8       28.22       27.05      1.17 o
   0  11   8      213.90      206.73      2.05 o
   1  11   8       25.63       24.22      1.25 o
   2  11   8      206.18      204.92      2.67 o
  -1  12   8       19.18       20.02      1.01 o
   0  12   8        8.99       11.00      0.99 o
   1  12   8       20.33       23.63      1.04 o
   0  13   8      334.60      374.26      5.33 o
   1  13   8        8.69        8.69      2.26 o
   0   0   9      457.03      474.35      9.69 o
   1   0   9       27.42       23.26      1.46 o
   2   0   9       31.37       29.41      1.37 o
   3   0   9        0.10        0.62      1.33 <
  -3   1   9      137.87      122.87      2.34 o
  -2   1   9       87.64       81.31      2.13 o
  -1   1   9       28.23       32.35      1.58 o
   0   1   9        9.78        8.26      1.90 o
   1   1   9       29.72       31.64      1.68 o
   2   1   9       92.43       90.73      1.81 o
   3   1   9      138.08      131.47      2.47 o
  -3   2   9       26.96       26.79      1.33 o
  -2   2   9      123.57      109.20      1.94 o
  -1   2   9       54.09       56.41      2.88 o
   0   2   9      218.97      211.36      3.66 o
   1   2   9       61.25       64.20      2.13 o
   2   2   9      132.94      120.95      2.28 o
   3   2   9       27.61       27.60      1.64 o
  -3   3   9      110.83      108.59      2.70 o
  -2   3   9      119.05      118.77      1.87 o
  -1   3   9       74.57       80.19      3.30 o
   0   3   9       54.73       47.61      2.03 o
   1   3   9       76.24       78.32      2.68 o
   2   3   9      122.26      122.52      2.49 o
   3   3   9      119.27      115.27      3.35 o
  -3   4   9       40.05       33.54      2.13 o
  -2   4   9      275.47      278.54      3.37 o
  -1   4   9      467.45      482.11      7.04 o
   0   4   9      139.72      140.01      2.78 o
   1   4   9      478.95      484.55      5.89 o
   2   4   9      280.57      276.29      3.61 o
   3   4   9       41.13       43.23      1.84 o
  -2   5   9      100.64       95.17      2.08 o
  -1   5   9       58.12       59.22      1.97 o
   0   5   9      128.67      130.14      2.75 o
   1   5   9       51.23       53.97      2.08 o
   2   5   9      100.32       98.13      2.36 o
  -2   6   9       51.12       51.33      1.61 o
  -1   6   9      138.58      141.72      2.54 o
   0   6   9        8.92        9.65      1.33 o
   1   6   9      142.07      139.91      2.52 o
   2   6   9       49.82       50.28      1.45 o
  -2   7   9       41.13       45.57      1.71 o
  -1   7   9       55.66       56.50      1.69 o
   0   7   9       75.21       79.73      2.15 o
   1   7   9       56.12       57.74      1.71 o
   2   7   9       37.73       37.88      1.19 o
  -2   8   9       79.44       85.44      2.05 o
  -1   8   9       55.52       54.63      1.58 o
   0   8   9        6.13        6.15      1.11 o
   1   8   9       56.79       58.05      1.69 o
   2   8   9       81.88       82.02      1.76 o
  -1   9   9       83.69       86.33      2.05 o
   0   9   9      159.59      172.44      2.60 o
   1   9   9       84.29       88.97      2.08 o
   0  10   9       21.93       21.55      1.32 o
   0   0  10      105.12       91.85      3.90 o
  -1   1  10       11.05        8.70      2.15 o
   0   1  10        1.18        4.00      1.63 <
  -1   2  10       54.45       57.07      3.33 o
   0   2  10      322.95      310.65      6.85 o
   1   2  10       54.20       54.99      3.07 o
  -1   3  10       83.43       82.81      3.95 o
   0   3  10       12.99       16.62      2.46 o
   1   3  10       84.33       91.65      3.89 o
  -1   4  10        2.62        0.42      2.07 <
   0   4  10      136.45      137.55      3.53 o
   0   5  10       27.21       29.54      1.98 o
